# Supplementary material for: Genomic and evolutionary portraits of disease relapse in acute myeloid leukemia
Source: Leukemia. 2021 Feb 12;35(9):2688–92. doi: 10.1038/s41375-021-01153-0 (PMC8357838; doi:10.1038/s41375-021-01153-0)
Supplement: Supplementary file 2 — Supplementary Table 1 [file 41375_2021_1153_MOESM2_ESM.xlsx]

## Sheet: Sheet1
Supplementary Table 1. Summary of study subject clinical data
Subject ID	Sex	Age at Diagnosis	Cytogenetics at diagnosis		ELN risk classification (1 = good; 2= intermediate; 3 = poor; 4 = unknown)	Induction treatment	Consolidation treatment		Time until relapse (days)	Time until complete remission (days)	Genomics assays performed											Reference IDs
											Targeted resequencing		Validation Targeted resequencing		Validation of IDH1 and IDH2 mutations (Sequenom assay)		Exome capture (Li/Garrett-Bakelman, et al.; ^ = WGA)			Sparse Whole Genome sequencing		Papaemanuil/Gerstung, et al. * (diagnostic samples)
			Clinical reports	Chromosomal rearrangements			All Tx received	SCT			Diagnosis	Relapse	Diagnosis	Relapse	Diagnosis	Relapse	Diagnosis	Relapse	Germline	Diagnosis	Relapse
AML_001	M	35.3785	46,XY		2	Idarubicin+Cytarabine+Etoposide; ATRA+Idarubicin+Cytarabine+Etoposide; ATRA+Idarubicin+Cytarabine+Etoposide	ATRA+Cytarabine; ATRA+Cytarabine		146	24	1	1										PD8409a
AML_002	F	50	46,XX		1	ATRA+Idarubicin+Cytarabine+Etoposide; ATRA+Idarubicin+Cytarabine+Etoposide	ATRA+Cytarabine; ATRA+Cytarabine; ATRA+Cytarabine		901	25	1	1								1	1
AML_003	F	36.2327	46,XX,del(7)(q22),inv(16)(p13q22)[17]/46,XX,del(7)(q22),del(9)(p22),inv(16)(p13q22)[2]/46,XX[1]	Inv(16)	1	ATRA+Idarubicin+Cytarabine+Etoposide+Valproic acid; ATRA+Idarubicin+Cytarabine+Etoposide+Valproic acid	ATRA+Valproic acid+Cytarabine; ATRA+Valproic acid+Cytarabine		203	36	1	1								1	1
AML_004	M	48.0329	46,XY,inv(16)(p13q22)	Inv(16)	1	Idarubicin+Cytarabine+Etoposide; Idarubicin+Cytarabine+Etoposide	Cytarabine; Cytarabine; Cytarabine		323	66	1	1										PD8245a
AML_005	M	50.0342	46,XY		2	ATRA+Idarubicin+Cytarabine+Etoposide; ATRA+Idarubicin+Cytarabine+Etoposide	ATRA+Cytarabine; Cytarabine; Cytarabine		599	62	1	1										PD8235a
AML_006	M	54	46,XY		2	Valproic Acid+Idarubicin+Cytarabine+Etoposide; Idarubicin+Cytarabine+Etoposide	Cytarabine; Cytarabine; Cytarabine		394	85	1	1										PD8225a
AML_007	M	55	47,XY,+8,t(9;16)(p22;q24)[19]/46,XY[2]		2	ATRA+Idarubicin+Cytarabine+Etoposide; ATRA+Idarubicin+Cytarabine+Etoposide	ATRA+Cytarabine; ATRA+Cytarabine; ATRA+Cytarabine		482	22	1	1								1	1	PD8349a
AML_008	M	39	46,XY		2	ATRA+Idarubicin+Cytarabine+Etoposide; ATRA+Idarubicin+Cytarabine+Etoposide	ATRA+Cytarabine		129	56	1	1								1	1	PD8380a
AML_009	F	58	46,XX,t(6;11)(q27;q23)	t(6;11)	4	Idarubicin+Cytarabine+Etoposide; Idarubicin+Cytarabine+Etoposide	Cytarabine; Cytarabine; Cytarabine		757	44										1	1
AML_010	M	28.1999	46,XY		2	ATRA+Idarubicin+Cytarabine+Etoposide; ATRA+Idarubicin+Cytarabine+Etoposide	ATRA+Cytarabine; AlloSCT	Allo	308	29	1	1										PD8435a
AML_011	M	60	46,XY		1	Valproic acid+Idarubicin+Cytarabine+Etoposide; Valproic acid+Idarubicin+Cytarabine+Etoposide	Cytarabine; Cytarabine; Cytarabine		1274	90	1	1								1	1	PD8327a
AML_012	M	58.089	47,XY,+8[4]/46,XY[18]		1	ATRA+Idarubicin+Cytarabine+Etoposide; ATRA+Idarubicin+Cytarabine+Etoposide	ATRA+Cytarabine; ATRA+Cytarabine; ATRA+Cytarabine		865	35	1	1										PD10798a
AML_014	F	38	46,XX,ins(21;8)(q22;q22q22)[19]/46,XX,del(9)(q22q32),ins(21;8)(q22;q22q22)[3]		4	Idarubicin+Cytarabine+Etoposide; Idarubicin+Cytarabine+Etoposide	Cytarabine; Cytarabine; Cytarabine		284	56	1	1
AML_015	M	41	46,XY		3	Valproic Acid+Idarubicin+Cytarabine+Etoposide; Valproic Acid+Idarubicin+Cytarabine+Etoposide	Valproic acid+Cytarabine; Valproic acid+Cytarabine		298	87	1	1								1	1	PD8185a
AML_016	F	54	46,XX		1	Valproic acid+Idarubicin+Cytarabine+Etoposide; Valproic acid+Idarubicin+Cytarabine+Etoposide			84	36	1	1								1	1
AML_018	F	55.2142	48,XX,+8,+19		2	ATRA+Valproic acid+Idarubicin+Cytarabine+Etoposide	Cytarabine; Cytarabine; Cytarabine; Cytarabine		400	115	1	1								1	1	PD8202a
AML_019	F	49.3717	46,XX		2	Valproic acid+Idarubicin+Cytarabine+Etoposide; Valproic acid+Idarubicin+Cytarabine+Etoposide	Valproic acid+Cytarabine; Valproic acid+Cytarabine; Valproic acid+Cytarabine		232	54	1	1								1	1	PD8317a
AML_020	M	52	46,XY		1	ATRA+Idarubicin+Cytarabine+Etoposide; ATRA+Idarubicin+Cytarabine+Etoposide	ATRA+Cytarabine; ATRA+Cytarabine; ATRA+Cytarabine		748	27	1	1								1	1
AML_021	M	57.1937	47,XY,+11[23]/46,XY[1]		3	Idarubicin+Cytarabine+Etoposide	Azacytidine; Azacytidine; AlloSCT	Allo	496	155	1	1								1	1	PD10804a
AML_022	F	47.332	46,XX		1	Cytarabine*; Cytarabine+Daunorubicin+Etoposide; Cytarabine+Daunorubicin+Etoposide	Cytarabine; Cytarabine; Cytarabine		1449	63	1	1								1	1	PD8291a
AML_023	F	56	46,XX,del(9)(q13q22)[12]/46,XX[9]		2	Valproic acid+Idarubicin+Cytarabine+Etoposide; Valproic acid+Idarubicin+Cytarabine+Etoposide	Valproic acid+Cytarabine; Valproic acid+Cytarabine		153	31	1	1								1	1
AML_024	M	39	46,XY		3	ATRA+Valproic acid+Idarubicin+Cytarabine+Etoposide; ATRA+Valproic acid+Idarubicin+Cytarabine+Etoposide	ATRA+Valproic acid+Cytarabine; ATRA+Valproic acid+Cytarabine; ATRA+Valproic acid+Cytarabine		416	58	1	1								1	1	PD8270a
AML_025	M	39.0691	46,XY		1	ATRA+Idarubicin+Cytarabine+Etoposide; ATRA+Idarubicin+Cytarabine+Etoposide	Cytarabine		360	23	1	1								1	1	PD8328a
AML_026	M	58	46,XY		3	Idarubicin+Cytarabine+Etoposide; Idarubicin+Cytarabine; gemtuzumab ozogamicin+ATRA+Cytarabine+mitoxantrone			72	29	1	1								1	1	PD8418a
AML_027	F	28	45,X,-X,t(8;21)(q22;q22)[23]/45,X,-X,t(8;21)(q22;q22),del(9)(q13q22)[5]/46,XX[2]	t(8:21)	1	Idarubicin+Cytarabine+Etoposide; Idarubicin+Cytarabine+Etoposide	Cytarabine; Cytarabine; Cytarabine		239	28	1	1								1	1	PD8442a
AML_028	M	46.0534	46,XY		1	ATRA+Valproic acid+Idarubicin+Cytarabine+Etoposide; Idarubicin+Cytarabine+Etoposide	Valproic acid+Cytarabine; Cytarabine; Cytarabine		1744	23	1	1								1	1	PD8271a
AML_029	M	59.0664	46,XY,inv(9)(p13q22)c		4	Valproic acid+Idarubicin+Cytarabine+Etoposide; Valproic acid+Idarubicin+Cytarabine+Etoposide	Valproic acid+Cytarabine; Valproic acid+Cytarabine; Valproic acid+Cytarabine		238	154	1	1								1	1	PD8261a
AML_031	M	33	46,XY		1	Daunarubicin+Cytarabine; Daunarubicin+Cytarabine	Cytarabine; Cytarabine; Cytarabine		344	15	1	1								1	1	PD10818a
AML_032	F	27	46,XX		1	ATRA+Idarubicin+Cytarabine+Etoposide; ATRA+Idarubicin+Cytarabine+Etoposide	ATRA+Cytarabine; ATRA+Cytarabine; ATRA+Cytarabine		236	24	1	1								1	1
AML_033	M	38	46,XY		2	ATRA+Idarubicin+Cytarabine+Etoposide; Idarubicin+Cytarabine+Etoposide	Cytarabine; AlloSCT	Allo	209	27	1	1								1	1	PD10829a
AML_034	M	22.371	46,XY,inv(16)(p13q22)[9]/46,XY[8]	Inv(16)	1	ATRA+Idarubicin+Cytarabine+Etoposide; Intrathecal Cytarabine liposomal; ATRA+Idarubicin+Cytarabine+Etoposide; Intrathecal Cytarabine liposomal	ATRA+Cytarabine; ATRA+Cytarabine; Cytarabine		626	77	1	1								1	1	PD10837a
AML_035	F	42.3628	46,XX		1	Cytarabine+cyclophosphamide*; Idarubicin+Cytarabine+Etoposide; Idarubicin+Cytarabine+Etoposide; Cytarabine; Idarubicin+Etoposide			219	57	1	1								1	1	PD10847a
AML_036	F	49.4319	46,XX		1	ATRA+Idarubicin+Cytarabine+Etoposide; ATRA+Idarubicin+Cytarabine+Etoposide	ATRA+Cytarabine; ATRA+Cytarabine; ATRA+Cytarabine		930	29	1	1								1	1	PD10861a
AML_037	M	52.0876	46,XY		1	Idarubicin+Cytarabine+Etoposide; Idarubicin+Cytarabine+Etoposide	Cytarabine; Cytarabine; Cytarabine		858	63	1	1								1	1	PD10862a
AML_038	M	56.0137	46,XY		1	Idarubicin+Cytarabine+Etoposide; Idarubicin+Cytarabine+Etoposide	Cytarabine; Cytarabine; Cytarabine		609	33	1	1								1	1	PD10876a
AML_040	F	59	46,XX		2	Idarubicin+Cytarabine+Etoposide; Idarubicin+Cytarabine+Etoposide	Cytarabine		115	30	1	1								1	1
AML_041	F	53	46,XX		1	Idarubicin+Cytarabine+Etoposide; Idarubicin+Cytarabine+Etoposide	Cytarabine; Cytarabine; Cytarabine		573	26	1	1										PD10897a
AML_042	F	29.0513	46,XX,inv(16)(p13q22)[23]/46,XX[2]	Inv(16)	1	Idarubicin+Cytarabine+Etoposide; Idarubicin+Cytarabine+Etoposide	Cytarabine; Cytarabine		162	70	1	1								1	1
AML_043	M	55.488	46,XY		1	Idarubicin+Cytarabine+Etoposide; Idarubicin+Cytarabine+Etoposide	Cytarabine; Cytarabine; Cytarabine		250	34	1	1								1	1	PD10899a
AML_045	M	25	46,XY,t(1;6)(p22;p21),t(8;21)(q22;q22)[22]/46,XY[4]	t(8:21)	1	ATRA+Idarubicin+Cytarabine+Etoposide; ATRA+Idarubicin+Cytarabine+Etoposide	ATRA+Cytarabine; ATRA+Cytarabine; ATRA+Cytarabine		439	unknown										1	1
AML_046	M	54	46,XY,del(9)(q13q22)[21]/46,XY[9]		1	Idarubicin+Cytarabine+Etoposide; Idarubicin+Cytarabine+Etoposide	Cytarabine; Cytarabine; Cytarabine		198	38	1	1								1	1	PD10918a
AML_048	M	59	43-45,XY,der(5)t(5;13)q22;q31),-7,?dup(9)(p11p13),-12,-16,-17,-18,-22,+3-5mar		3	Idarubicin+Cytarabine+Etoposide; Idarubicin+Cytarabine+Etoposide			77	25	1	1								1	1	PD10931a
AML_049	M	44	46,XY		1	ATRA+Idarubicin+Cytarabine+Etoposide; ATRA+Idarubicin+Cytarabine+Etoposide	ATRA+Cytarabine; ATRA+Cytarabine; ATRA+Cytarabine		340	66	1	1										PD10940a
AML_050	M	45.0021	46,XY		1	ATRA+Idarubicin+Cytarabine+Etoposide; ATRA+Idarubicin+Cytarabine+Etoposide	ATRA+Cytarabine; ATRA+Cytarabine; ATRA+Cytarabine		790	30	1	1								1	1	PD10966a
AML_051	M	51.1129	46,XY		2	ATRA+Idarubicin+Cytarabine+Etoposide; ATRA+Idarubicin+Cytarabine+Etoposide	ATRA+Cytarabine; AlloSCT	Allo	269	34	1	1								1	1
AML_052	F	20.3943	46,XX,t(11;19)(q23;p13.1)[17] 46,XX[3]	t(11;19)	4	Idarubicin+Cytarabine+Etoposide; Idarubicin+Cytarabine+Etoposide	Cytarabine; Cytarabine; Cytarabine		218	33	1	1								1	1	PD11061a
AML_053	M	48	46,XY[22]		2	ATRA+Idarubicin+Cytarabine+Etoposide; ATRA+Idarubicin+Cytarabine+Etoposide	ATRA+Cytarabine; ATRA+Cytarabine; Cytarabine		398	30	1	1								1	1	PD11098a
AML_054	F	53	46,XX[20]		4	Idarubicin+Cytarabine+Etoposide; Idarubicin+Cytarabine+Etoposide	Cytarabine; Cytarabine; Cytarabine		298	31										1	1
AML_055	F	47.2142	50,XX,+8,+8+,9,+11		4	Idarubicin+Cytarabine+Etoposide; Idarubicin+Cytarabine+Etoposide; Cytarabine+Mitoxantrone			151	40	1	1										PD8509a
AML_056	M	58	47,XY,+8[7]/46,XY[3]		2	Idarubicin+Cytarabine+Etoposide; Idarubicin+Cytarabine+Etoposide; Cytarabine+Mitoxantrone	AutoSCT	Auto	1028	182	1	1								1	1	PD8541a
AML_057	M	44	46,XY		3	Idarubicin+Cytarabine+Etoposide; Idarubicin+Cytarabine+Etoposide; Cytarabine+Mitoxantrone; Cytarabine+Mitoxantrone			404	59	1	1										PD8543a
AML_058	F	46	46,XX		2	Idarubicin+Cytarabine+Etoposide; Idarubicin+Cytarabine+Etoposide; Cytarabine+Mitoxantrone	AutoSCT	Auto	335	77	1	1								1	1	PD7685a
AML_059	F	53.3908	46,XX,del(5)(q22q31)	del5	3	Idarubicin+Cytarabine+Etoposide; Idarubicin+Cytarabine+Etoposide; Cytarabine+Mitoxantrone			331	35	1	1										PD7716a
AML_060	F	32.1916	46,XX		4	Idarubicin+Cytarabine+Etoposide; Idarubicin+Cytarabine+Etoposide; Cytarabine+Mitoxantrone; Cytarabine+Mitoxantrone			912	39	1	1								1	1	PD7663a
AML_061	M	49.2704	46,XY,t(8;21)(q22;q22)[2]/46,XY,del(9)(q13q22),t(8;21)(q22;q22)[5]	t(8:21)	1	Idarubicin+Cytarabine+Etoposide; Idarubicin+Cytarabine+Etoposide; Cytarabine+Mitoxantrone; Cytarabine+Mitoxantrone			602	19	1	1								1	1	PD7792a
AML_062	M	41	46,XY,del(9)(q22q34)[2]/46,XY[13]		1	Idarubicin+Cytarabine+Etoposide; Idarubicin+Cytarabine+Etoposide; Cytarabine+Mitoxantrone	AutoSCT	Auto	1043	31	1	1								1	1	PD7732a
AML_063	M	57.0294	46,XY,del(5)(q13q31),t(7;22)(q22;q11),t(9;12)(q22;p13)	del5q	3	Idarubicin+Cytarabine+Etoposide; Idarubicin+Cytarabine+Etoposide			205	64	1	1								1	1	PD7853a
AML_064	F	51.499	46,XX,t(6;9)(p23;q34)	t(6;9)	3	Idarubicin+Cytarabine+Etoposide; Idarubicin+Cytarabine+Etoposide; Cytarabine+Mitoxantrone			149	64	1	1								1	1	PD7879a
AML_065	F	31	46,XX		1	Idarubicin+Cytarabine+Etoposide; Idarubicin+Cytarabine+Etoposide; Cytarabine+Mitoxantrone; Cytarabine+Mitoxantrone			390	84	1	1								1	1	PD7956a
AML_066	M	48	42,XY,add(2)(p21),+2,-5,-7,-11,der(11)t(11;?)(p10;?),-14,del(16)(p12),-17,-18,-19,-20,-21,+3mar[20]	complex	3	Idarubicin+Cytarabine+Etoposide; Idarubicin+Cytarabine+Etoposide; Cytarabine+Mitoxantrone	AlloSCT	Allo	474	28										1	1
AML_067	F	49.4127	46,XX		3	Idarubicin+Cytarabine+Etoposide; Idarubicin+Cytarabine+Etoposide; Cytarabine+Mitoxantrone; Cytarabine+Mitoxantrone; Methotrexate+Cyclosporine-A+IV immunoglobulins			1508	43	1	1										PD7986a
AML_068	M	53	46,XY		1	Idarubicin+Cytarabine+Etoposide; Idarubicin+Cytarabine+Etoposide; Cytarabine+Mitoxantrone	AutoSCT	Auto	257	130	1	1								1	1	PD8057a
AML_069	M	39.1978	46,XY		3	Idarubicin+Cytarabine+Etoposide; Idarubicin+Cytarabine+Etoposide; Cytarabine+Mitoxantrone; Cytarabine+Mitoxantrone			186	81	1	1								1	1	PD8009a
AML_070	M	33	46,XY		3	Idarubicin+Cytarabine+Etoposide; Idarubicin+Cytarabine+Etoposide; Cytarabine+Mitoxantrone; Cytarabine+Mitoxantrone			295	35	1	1										PD8018a
AML_071	M	71.0089	46,XY		1	Idarubicin+Cytarabine+Etoposide; Idarubicin+Cytarabine+Etoposide; Cytarabine+Mitoxantrone	PO Idarubicin+Etoposide; PO Idarubicin+Etoposide; PO Idarubicin+Etoposide		342	unknown	1	1										PD11286a
AML_072	F	71	46,XX,t(12;14)(p11;q32)		2	Idarubicin+Cytarabine+Etoposide; Idarubicin+Cytarabine+Etoposide; Cytarabine+Mitoxantrone	PO Idarubicin+Etoposide; PO Idarubicin+Etoposide; PO Idarubicin+Etoposide		214	unknown	1	1								1	1
AML_073	M	61	45,XY,-7	-7	3	Idarubicin+Cytarabine+Etoposide; Idarubicin+Cytarabine+Etoposide; Cytarabine+Mitoxantrone	PO Idarubicin+Etoposide		686	unknown	1	1
AML_074	M	71	49,XY,+13,+13,+19 [21]		4	unknown			398	unknown							1	1	1
AML_075	F	49	46,XX [22]	INV(16)	1	Idarubicin+Cytarabine/(+/-clofarabine); Amsacrine+Cytarabine (+/-clofarabine)			441	unknown							1	1	1
AML_078	F	31	46,XX,inv(16)(p13q22)[8]/47,XX,+8,inv(16)(p13q22)[12]	INV(16)	1	Idarubicin+Cytarabine	Amsacrine+Cytarabine; AlloSCT	Allo	398	unknown							1	1	1
AML_079	F	54	47, XX, +21 [21]/46, XX [7]		3	Idarubicin+Cytarabine	AutoSCT	Auto	511	unknown							1	1	1
AML_080	M	33	47, XY ,+11 [43]/46, XY [5]		2	Idarubicin+Cytarabine	Amsacrine+Cytarabine; AutoSCT	Auto	852	unknown							1	1	1
AML_081	M	43	47, XY, +11 [14]/ 46, XY [13]		2	Idarubicin+Cytarabine	Amsacrine+Cytarabine; AlloSCT	Allo	327	unknown							1	1	1
AML_082	M	37	46, XY, del (11) (q14 q25) [3]/46, XY [60]		2	Idarubicin+Cytarabine	Amsacrine+Cytarabine; AutoSCT	Auto	433	unknown							1	1	1
AML_083	M	62	46, XY [68]		4	unknown			1277	unknown							1	1	1
AML_084	M	37	47,XY,+13[11]/46,XY[28]		3	Idarubicin+Cytarabine	Amsacrine+Cytarabine; AutoSCT	Auto	357	unknown							1	1	1
AML_085	F	32	46,XX,t(9;22)(q34;q11)[25]/46,XX[8]	t(9;22)	3	Idarubicin+Cytarabine	Amsacrine+Cytarabine; AutoSCT	Auto	957	unknown							1	1	1
AML_086	M	30	46, XY [26]		1	Idarubicin+Cytarabine	Amsacrine+Cytarabine		820	unknown							1	1	1
AML_088	F	30	46,XX[21]		2	Idarubicin+Cytarabine	Amsacrine+Cytarabine		280	unknown							1	1	1
AML_089	F	60	46, XX [24]		2	Idarubicin+Cytarabine	Amsacrine+Cytarabine; AlloSCT	Allo	307	unknown							1	1	1
AML_090	M	42	46,XY[20]		3	Idarubicin+Cytarabine	Amsacrine+Cytarabine; AlloSCT	Allo	195	unknown							1	1	1
AML_091	M	45	46,XY,add(7)(q22)[4]/46,XY[21]	INV(16)	1	Idarubicin+Cytarabine	Amsacrine+Cytarabine; AlloSCT	Allo	287	unknown							1	1	1
AML_092	M	41	46,XY,inv(16)(p13q22)[21]	Inv(16)	1	Idarubicin+Cytarabine	Amsacrine+Cytarabine; AlloSCT		292	unknown							1	1	1
AML_093	M	53	46,XY[23]		3	Idarubicin+Cytarabine	Amsacrine+Cytarabine	Allo	344	unknown							1	1	1
AML_094	F	50	46,XX[24]		2	Idarubicin+Cytarabine	Amsacrine+Cytarabine; AutoSCT	Auto	871	unknown							1	1	1
AML_096	F	43	46,XX,del(11)(q11q14),inv(16)(p13q22)[16]	INV(16)	1	Idarubicin+Cytarabine	Amsacrine+Cytarabine		1029	unknown							1	1	1
AML_097	M	72	46,XY,t(3;21)(q26;q22),del(12)(p12p13)[20]		2	Daunarubicin+Cytarabine	Cytarabine		161	unknown							1	1	1
AML_098	F	67	46,XX[25]		1	Daunarubicin+Cytarabine	Cytarabine		1042	unknown							1	1	1
AML_099	M	61	mos47,XXY[27]/46,XY[4]		3	Daunarubicin+Cytarabine	Cytarabine		1366	unknown							1	1	1
AML_100	M	65	56~58,XY,+X,der(5)del(5)(p1?2p1?4)del(5)(q1?3q15),+8,+10,+11,+11,+13,+19,+21,+22,+mar1,+mar2[8]/56~58,idem,add(2)(q3?6)[16]/46,XY[30]	del5q	3	Daunarubicin+Cytarabine (+/-bevacizumab); Cytarabine (+/-bevacizumab)			266	unknown							1	1	1
AML_101	M	63	47,XY,+8[1]/46,XY[34]		2	Idarubicin+Cytarabine (+/-laromustine); Amsacrine+Cytarabine (+/-laromustine)	AutoSCT	Auto	559	unknown							1	1	1
AML_102	M	62	5~50,XY,+8,der(10)t(10;21)(p13;q21),t(11;22;11)(q23;q11.2;q13),-15,der(17)t(15;17)(q13.3;q25)del(17)(p11.2)ps,-21,+der(22)t(11;22;11),+mar1x2,+mar2.ish der(10)t(10;21)(AML1+,WCP21+), t(11;22;11)(MLL++,BCR-;MLL-,BCR-,WCP22+;MLL-,BCR+,WCP22+), der(17)(p53-)[cp16]/46,XY[4]		3	Cytarabine+Idarubicin	Cytarabine+Idarubicin		187	unknown					1	1	1	1	1^	1	1
AML_103	F	50	46, XX		1	Idarubicin+Cytarabine+Etoposide; Idarubicin+Cytarabine+Etoposide	Idarubicin+Cytarabine+Etoposide		637	unknown					1	1	1	1	1^	1	1
AML_104	F	67	46,XX,t(2;11)(p25;q13),-9,del(9)(p13),add(13)(p11.2),-17,+mar1,+mar2[cp13]/46,XX[2]	-17	3	Cytarabine+Daunorubicin; Mitoxantrone+Cytarabine+Vincristine	Cytarabine+Daunorubicin+Vincristine; Cytarabine+Daunorubicin+Vincristine; Cytarabine+Daunorubicin+Vincristine; Cytarabine		516	unknown					1	1	1	1	1^	1	1
AML_105	M	54	46, XY		2	Idarubicin+Cytarabine+Etoposide	Idarubicin+Cytarabine+Etoposide		939	unknown					1	1	1	1	1^	1	1
AML_106	M	61	46, XY		2	Cytarabine+Daunorubicin+Etoposide	Cytarabine+Daunorubicin+Etoposide; Cytarabine+Daunorubicin+Etoposide		110	unknown							1	1^	1^
AML_108	M	67	47,XY,+11		3	Mitozantrone+Cytarabine	Fludarabine+Idarubicin+Cytarabine; Idarubicin+Cytarabine+Etoposide		417	unknown			1	1	1	1	1	1	1^
AML_109	M	18	46, XY		1	Idarubicin+Cytarabine+Etoposide	Idarubicin+Cytarabine+Etoposide		607	unknown					1	1	1	1	1^	1	1
AML_110	F	49	46, XX		1	Idarubicin+Cytarabine+Etoposide	Idarubicin+Cytarabine+Etoposide;Fludarabine+Idarubicin+Cytarabine:Interleukin-2+Histamine (MAXIM AML Study)		246	unknown							1	1^	1^
AML_111	F	28	46, XX		3	Idarubicin+Cytarabine+Etoposide			77	unknown							1	1	1^
AML_113	F	23	46, XX		3	Daunorubicin+Cytarabine+Etoposide; Daunorubicin+Cytarabine+ Etoposide	Cytarabine; AlloSCT	Allo	187	unknown			1	1	1	1	1	1	1^	1	1
AML_114	M	56	46, XY		1	Idarubicin+Cytarabine+Etoposide	Idarubicin+Cytarabine+Etoposide; Idarubicin+Cytarabine+Etoposide		866	unknown					1	1	1	1	1^	1	1
AML_115	F	42	46,XX, t(5;8)(q31.3;q21)		4	Idarubicin+Cytarabine+Etoposide	Idarubicin+Cytarabine+Etoposide		199	unknown										1	1
AML_116	M	64	47,XY,+4,del(4)(q12q31)[7]/46,XY[13]		1	Idarubicin+Cytarabine	Idarubicin+Cytarabine+Etoposide		216	unknown					1	1	1	1	1^	1	1
AML_118	F	25	46,XX[21]		2	Idarubicin+Cytarabine; Idarubicin+Cytarabine	Cytarabine; Cytarabine; Cytarabine; Cytarabine		256	unknown			1	1	1	1	1	1	1^
AML_119	F	64	46,XX[12]		3	Idarubicin+Cytarabine	Cytarabine		410	unknown			1	1	1	1	1	1	1^
AML_121	M	74	46,XY[25]		1	Daunarubicin+Cytarabine	Cytarabine		238	unknown					1	1	1	1	1^	1	1
AML_123	M	57	46,XY[18]		3	Daunarubicin+Cytarabine	Cytarabine; Cytarabine; Mylotarg; Busulfan+Cytoxan+AutoSCT	Auto	309	unknown							1	1	1^
AML_124	M	65	47,XY,+21[8]/46,XY[16]		3	Daunarubicin+Cytarabine	Cytarabine; Cytarabine		665	unknown			1	1	1	1	1	1	1^	1	1
AML_126	M	60	46,XY[2] POS FOR del 5q31 10 IN 200 CELLS / FISH FOR CEP 7/del 7q31 NEG IN 200 CELLS	del 5q31	3	Idarubicin+Cytarabine	Cytarabine; Cytarabine; Cytarabine		448	unknown			1	1	1	1	1	1	1^	1	1
AML_127	M	66	unknown		4	Daunarubicin+Cytarabine	Cytarabine		456	unknown			1	1	1	1	1	1	1^
AML_128	M	49	46,XY[1]		2	Idarubicin+Cytarabine; Mitoxantrone+etoposide+Cytarabine	Cytarabine; Cytarabine		466	unknown			1	1	1	1	1	1	1^
AML_130	M	57	46 XY		3	Idarubicin+ Cytarabine			77	unknown			1	1	1	1	1	1	1^	1	1
AML_133	F	57	46,XX[27]		2	Daunarubicin+Cytarabine; Daunarubicin+Cytarabine	Cytarabine; Cytarabine; Cytarabine; Cytarabine		636	unknown			1	1			1	1	1^
AML_132	M	71	46 XY[20]		3	Mitoxantrone+Cytarabine	Cytarabine		176	unknown										1	1
AML_135	M	74	monosomy 7 [7/17]		3	Daunarubicin+Cytarabine	Daunarubicin+Cytarabine		171	unknown			1	1			1	1	1^
AML_137	F	50	46,XX		2	Daunarubicin+Cytarabine	Cytarabine; Cytarabine; Cytarabine; Cytarabine		292	unknown										1	1
AML_138	F	19	t(11;19)(q23;p13.1)		4	Daunarubicin+Cytarabine	AlloSCT	Allo	407	unknown			1	1	1	1	1	1	1^
AML_139	F	55	46, XX		1	Daunarubicin+Cytarabine	Cytarabine; Cytarabine		158	unknown			1	1	1	1	1	1	1^
AML_140	M	58	46, XY		3	Fludarabine+Cytarabine	AlloSCT	Allo	162	unknown										1	1
