# Supplementary material for: Genomic and evolutionary portraits of disease relapse in acute myeloid leukemia
Source: Leukemia. 2021 Feb 12;35(9):2688–92. doi: 10.1038/s41375-021-01153-0 (PMC8357838; doi:10.1038/s41375-021-01153-0)
Supplement: Supplementary file 3 — Supplementary Table 2 [file 41375_2021_1153_MOESM3_ESM.xlsx]

## Sheet: ST2a Exome
Supplementary Table 2. Somatic mutations determined in study subjects.
Subject ID	Disease stage	ABCB4	ADAMTSL3	ADARB2	AFAP1	ANKLE2	APC	ARHGAP1	ARHGEF1	ARID1B	ASMTL	ASXL1	ASXL3	ATP10A	ATP8A1	ATRX	BAIAP2	BCOR	BCORL1	BCR	BTLA	CBFB	CCND3	CDC73	CDCA8	CDH13	CEBPA	CNTN4	COL20A1	COL4A2	COL5A2	CREB1	CREBBP	CRIPAK	CSMD3	CTNNA1	CUL4A	D2HGDH	DCC	DCLRE1C	DGKI	DMD	DNMBP	DNMT3A	DPYD	DSP	DUSP22	DUSP27	EIF3B
AML_074	Diagnosis																p.R224C (0.3684)
AML_074	Relapse																p.R224C (0.3571)
AML_075	Diagnosis						p.L822R (0.4615)
AML_075	Relapse
AML_078	Diagnosis																			p.T1127S (0.0448)																						p.S3015N (0.4247)
AML_078	Relapse																			p.T1127S (0.0722)																						p.S3015N (0.0492)
AML_079	Diagnosis																																															p.T1124N (0.6)
AML_079	Relapse																																															p.T1124N (0.75)
AML_080	Diagnosis	p.R545H (0.6444)																p.R1217* (0.9545)							p.R203C (0.4286)																			p.R882C (0.5357)
AML_080	Relapse	p.R545H (0.0682)				p.D408N (0.2642)													p.R609* (0.28)						p.R203C (0.1429)				p.A472V (0.2167)														p.S838L (0.2727)	p.A884V (0.3) ; p.R882C (0.2333) ; p.R635W (0.1463)					p.E774K (0.375)
AML_081	Diagnosis																														p.R356* (0.6364)													p.R635P (0.3824)
AML_081	Relapse																														p.R356* (0.5789)													p.R635P (0.3333)
AML_082	Diagnosis										p.Ter622fs (0.3684)																p.V314delinsEKM (0.3415)																	p.R771Q (0.56)
AML_082	Relapse										p.Ter622fs (0.5909)																p.V314delinsEKM (0.2674)																	p.R771Q (0.4286)
AML_083	Diagnosis
AML_083	Relapse
AML_084	Diagnosis
AML_084	Relapse
AML_085	Diagnosis																	p.Q1414* (0.4569)
AML_085	Relapse																	p.Q1414* (0.0769)
AML_086	Diagnosis																																											p.Q356* (0.3846)			p.R119H (0.2949)
AML_086	Relapse																																														p.R119H (0.1648)
AML_088	Diagnosis
AML_088	Relapse
AML_089	Diagnosis											p.C1070* (0.4211)																										p.P289L (0.3562)						p.Y724C (0.3582)
AML_089	Relapse											p.C1070* (0.7)																										p.P289L (0.5323)						p.Y724C (0.4426)
AML_090	Diagnosis																			p.A1204G (0.0303)
AML_090	Relapse																			p.A1204G (0.0189)
AML_091	Diagnosis
AML_091	Relapse
AML_092	Diagnosis
AML_092	Relapse
AML_093	Diagnosis																																													p.D604G (0.4828)
AML_093	Relapse																																													p.D604G (0.4839)
AML_094	Diagnosis
AML_094	Relapse
AML_096	Diagnosis											p.S878fs (0.3696)																							p.T147N (0.5714)
AML_096	Relapse											p.S878fs (0.2857)																							p.T147N (0.1667)
AML_097	Diagnosis														p.R623* (0.36)
AML_097	Relapse														p.R623* (0.5517)
AML_098	Diagnosis
AML_098	Relapse
AML_099	Diagnosis
AML_099	Relapse
AML_100	Diagnosis																							p.R91* (0.1311)
AML_100	Relapse																							p.R91* (0.4324)
AML_101	Diagnosis											p.E931* (0.3571)										p.R83* (0.2308)
AML_101	Relapse											p.E931* (0.3243)										p.R83* (0.3673)
AML_102	Diagnosis
AML_102	Relapse
AML_103	Diagnosis																																											p.R882C (0.4906)
AML_103	Relapse																																											p.R882C (0.4375)
AML_104	Diagnosis								p.N33K (0.0696)
AML_104	Relapse								p.N33K (0.2346)
AML_105	Diagnosis																		p.S1675* (0.6023)																									p.R882H (0.3158)
AML_105	Relapse																		p.S1675* (0.7727)																									p.R882H (0.4468)
AML_106	Diagnosis																																											p.R882H (0.4648)
AML_106	Relapse																																											p.R882H (0.3625)
AML_108	Diagnosis																																											p.R882H (0.4538)
AML_108	Relapse																																											p.R882H (0.3707)
AML_109	Diagnosis																																	p.P142R (0.4066)
AML_109	Relapse																																	p.P142R (0.4847)
AML_110	Diagnosis																																p.V1342fs (0.1333)
AML_110	Relapse
AML_111	Diagnosis							p.L237fs (0.025)
AML_111	Relapse
AML_113	Diagnosis
AML_113	Relapse
AML_114	Diagnosis
AML_114	Relapse
AML_116	Diagnosis																																											p.R882H (0.378)
AML_116	Relapse																																								p.K553N (0.2584)			p.R882H (0.4648)
AML_118	Diagnosis													p.T532M (0.5652)																																	c.263+483C>T (0.2535)
AML_118	Relapse													p.T532M (0.4)																																	c.263+483C>T (0.3871)
AML_119	Diagnosis																																									p.M1? (0.5043)
AML_119	Relapse																																									p.M1? (0.4678)
AML_121	Diagnosis																											p.V938G (0.1364)
AML_121	Relapse																											p.V938G (0.4444)
AML_123	Diagnosis																										p.H24fs (0.2885)
AML_123	Relapse																						p.P284S (0.2268)				p.H24fs (0.3077)
AML_124	Diagnosis			p.E300K (0.0438)		p.E680K (0.0694)								p.R1298S (0.0602)																			p.S584P (0.0169)			p.Q421R (0.4444)	p.K644R (0.12)							p.R882H (0.4583)	p.I543V (0.0722)
AML_124	Relapse			p.E300K (0.024)		p.E680K (0.075)								p.R1298S (0.0122)																			p.S584P (0.0833)			p.Q421R (0.3942)	p.K644R (0.0187)							p.R882H (0.4906)	p.I543V (0.0303)
AML_126	Diagnosis
AML_126	Relapse																													p.D428E (0.35)
AML_127	Diagnosis
AML_127	Relapse									p.Q1762* (0.1341)						p.Q929E (0.0424)
AML_128	Diagnosis		p.L869F (0.0909)										p.N954S (0.0565)								p.P267L (0.0529)
AML_128	Relapse												p.N954S (0.037)								p.P267L (0.0294)
AML_130	Diagnosis									p.P450dup (0.2368)													p.A269fs (0.027)									p.M209T (0.443)												p.R882C (0.5111)
AML_130	Relapse									p.P450dup (0.1613)													p.A269fs (0.3684)									p.M209T (0.5734)												p.R882C (0.4835)
AML_133	Diagnosis																										p.S348fs (0.2791) ; p.K280N (0.4375)																	p.P700T (0.4789)
AML_133	Relapse																										p.S348fs (0.0604) ; p.K280N (0.0038)																	p.P700T (0.4479)
AML_135	Diagnosis
AML_135	Relapse
AML_138	Diagnosis		p.L869F (0.4848)
AML_138	Relapse		p.L869F (0.4872)																																p.R2708* (0.2632)
AML_139	Diagnosis																									p.N86S (0.0085)													p.R201G (0.0166)	p.H243R (0.0041)
AML_139	Relapse				p.S403C (0.0556)																					p.N86S (0.0885)													p.R201G (0.0428)	p.H243R (0.0431)
[truncated: 163 more columns]

## Sheet: ST2b Targeted
Subject ID	Disease stage	ASXL1	BCORL1	BRAF	CBL	CEBPA	CSF3R	DNMT3A	EP300	ESCO1	ESPL1	ETV6	EZH2	FLT3	FLT3_ITD	GATA2	HNRNPK	IDH1	IDH2	KDM6A	KMT2A	KMT2D	KRAS	NOTCH1	NPM1	NRAS	PHF6	PRPF40B	PTPN11	RAD21	RUNX1	SETBP1	SF3A1	SF3B1	SMC1A	SOCS1	SRSF2	STAG2	TET1	TET2	TP53	U2AF1	U2AF2	WT1	ZRSR2
AML_001	Diagnosis	p.E1102D (0.5089)																								p.Q61R (0.0857)			p.A72V (0.2312)
AML_001	Relapse	p.E1102D (0.4912)													- (0.085)											p.Q61R (9e-04)			p.A72V (0.001)			p.T228fs*8 (0.5172)
AML_002	Diagnosis							p.N879D (0.4355)						p.D835Y (0.0337)											p.W288fs*12 (0.3056)				p.E76K (0.0548)	p.R586* (0.0739)		p.T228fs*8 (0.5211)
AML_002	Relapse							p.N879D (0.4588)						p.D835Y (0.0028)				p.R132H (0.4029)							p.W288fs*12 (0.2826)				p.E76K (0.003)	p.R586* (0.0029)		p.T228fs*8 (0.5217)
AML_003	Diagnosis																															p.T228fs*8 (0.3279)
AML_003	Relapse																															p.T228fs*8 (0.2817)								p.F1104fs*2 (0.461)
AML_004	Diagnosis			p.A404fs*9 (0.0746)																						p.Q61K (0.4366)
AML_004	Relapse			p.A404fs*9 (0.0256)																																					p.M237I (0.7857)
AML_005	Diagnosis			p.A404fs*9 (0.0595)				p.G543C (0.4598)						p.D835H (0.0614)	- (0.0118)							p.L3948_Q3953delLQQQQQ (0.4954)			p.W288fs*12 (0.284)	p.G12D (0.0736)				p.S43_I44insS (0.0706)
AML_005	Relapse			p.A404fs*9 (0.0095)				p.G543C (0.1382)							- (0.0504)							p.L3948_Q3953delLQQQQQ (0.485)			p.W288fs*12 (0.0981)
AML_006	Diagnosis			p.A404fs*9 (0.0588)																					p.W288fs*12 (0.2923)				p.E76K (0.0755) ; p.G503A (0.1089) ; p.N58Y (0.1)	p.? (0.343)										p.Q35* (0.0711)
AML_006	Relapse			p.A404fs*9 (0.0058)											- (0.3636)										p.W288fs*12 (0.3682)				p.G503A (0.002) ; p.N58Y (0.001)	p.? (0.4226)										p.Q35* (0.001)
AML_007	Diagnosis								p.M289V (0.5372)																	p.G12V (0.1243) ; p.G12S (0.0052)														p.P1723S (0.5151) ; p.T995P (0.4961)
AML_007	Relapse								p.M289V (0.4705)																	p.G12V (0.001) ; p.G12S (0.1731)														p.P1723S (0.5464) ; p.T995P (0.5068)
AML_008	Diagnosis							p.R882H (0.4651)							- (0.0321)							p.P648fs*2 (0.084)			p.W288fs*12 (0.2794)
AML_008	Relapse							p.R882H (0.4618)							- (0.3939)							p.P648fs*2 (0.2329)			p.W288fs*12 (0.2799)							p.T228fs*8 (0.5324)
AML_010	Diagnosis			p.A404fs*9 (0.078)				p.R882H (0.363)													p.G2630fs*13 (0.008)	p.L5183fs*16 (0.0195)			p.W288fs*12 (0.2009)								p.T299fs*17 (0.0271)
AML_010	Relapse			p.A404fs*9 (0.0047)				p.R882H (0.4706)			p.L1280fs*19 (0.48)	p.R103fs*9 (0.0431)			- (0.1336)										p.W288fs*12 (0.3247)								p.T299fs*17 (0.0015)
AML_011	Diagnosis			p.A404fs*9 (0.0809)				p.R882H (0.2609)														p.P648fs*2 (0.0896)			p.W288fs*12 (0.1613)
AML_011	Relapse			p.A404fs*9 (0.0086)		p.Y181fs*140 (0.0516)		p.R882H (0.1798)														p.P648fs*2 (0.2438)
AML_012	Diagnosis			p.A404fs*9 (0.0498)																				p.R912W (0.6)	p.W288fs*12 (0.1176)															p.V1718L (0.5565)
AML_012	Relapse	p.R404* (0.2617)		p.A404fs*9 (0.0087)																				p.R912W (0.002)								p.G870S (0.0564)					p.P95H (0.2322)			p.V1718L (0.0019)
AML_014	Diagnosis	p.G646fs*12 (0.2155)																		p.T1323fs*12 (0.0979)
AML_014	Relapse	p.G646fs*12 (0.1813)																		p.T1323fs*12 (9e-04)
AML_015	Diagnosis							p.R882H (0.3607)											p.R140Q (0.5417)		p.A3356V (0.5539)		p.T183_K184delTK (0.4028)								p.A63fs*7 (0.8571)
AML_015	Relapse							p.R882H (0.4583)											p.R140Q (0.4492)		p.A3356V (0.4634)		p.T183_K184delTK (0.4515)								p.A63fs*7 (0.4736)
AML_016	Diagnosis	p.P1197S (0.4971)									p.L1039_A1040insKGELEL (0.3353)			p.D835E (0.3562)					p.R140Q (0.4699)						p.W288fs*12 (0.4223)
AML_016	Relapse	p.P1197S (0.477)									p.L1039_A1040insKGELEL (0.3544)								p.R140Q (0.002)
AML_018	Diagnosis													p.V592A (0.2542)				p.R132H (0.5)								p.G12D (0.0588) ; p.G13C (0.0074)
AML_018	Relapse													p.V592A (0.001)				p.R132H (0.2214)								p.G13C (0.1721)					p.L225fs*3 (0.2686)
AML_019	Diagnosis																		p.R140Q (0.3378)		p.G1542A (0.1595)
AML_019	Relapse																		p.R140Q (0.001)		p.G1542A (0.2411)
AML_020	Diagnosis																	p.R132S (0.2669)							p.W288fs*12 (0.2411)	p.G13D (0.0586)																		p.H465Y (0.0051)
AML_020	Relapse																	p.R132S (0.3359)							p.W288fs*12 (0.23)	p.G13D (0.0019)																		p.H465Y (0.0613)
AML_021	Diagnosis																																									p.S34F (0.4412)
AML_021	Relapse	p.A1312V (0.4874)
AML_022	Diagnosis				p.? (0.0147)			p.W581G (0.3333)						p.A680V (0.1384)					p.R140Q (0.4028) ; p.T352P (0.2308)	p.G972_L973insG (0.2866)					p.W288fs*12 (0.2347)				p.F285L (0.1223)
AML_022	Relapse				p.? (0.1058)			p.W581G (0.514)						p.A680V (0.0013)					p.R140Q (0.2633) ; p.T352P (0.0601)	p.G972_L973insG (0.2271)					p.W288fs*12 (0.2104)				p.F285L (0.0015)
AML_023	Diagnosis							p.R882H (0.4591)							- (0.2893)										p.W288fs*12 (0.2473)
AML_023	Relapse							p.R882H (0.4687)							- (0.464)										p.W288fs*12 (0.3228)
AML_024	Diagnosis			p.A404fs*9 (0.0641)		p.R289L (0.1863)																									p.L98fs*24 (0.4444)										p.T377P (0.2717)		p.L178fs*15 (0.0976)
AML_024	Relapse			p.A404fs*9 (0.0054)		p.R289L (0.5175)									- (0.191)																p.L98fs*24 (0.4809)										p.T377P (0.0216)		p.L178fs*15 (0.0097)
AML_025	Diagnosis							p.R882C (0.4211)						p.A680V (0.08)					p.R140Q (0.5)						p.W288fs*12 (0.2376)
AML_025	Relapse							p.R882C (0.3485)						p.A680V (0.0082)					p.R140Q (0.2912)						p.W288fs*12 (0.1963)
AML_026	Diagnosis																					p.A1390fs*42 (0.0741)																			p.R273H (0.0864)
AML_026	Relapse																					p.A1390fs*42 (0.0014)																			p.R273H (0.281)
AML_027	Diagnosis			p.A404fs*9 (0.0533)																														p.L215fs*20 (0.0117)					p.A1448T (0.3219)	p.S1494fs*10 (0.0033)
AML_027	Relapse																																	p.L215fs*20 (0.0031)					p.A1448T (0.3182)	p.S1494fs*10 (0.0032)
AML_028	Diagnosis							p.? (0.4815)																	p.W288fs*12 (0.2124)				p.E76G (0.3383)
AML_028	Relapse							p.? (0.3886)							- (0.1037)										p.W288fs*12 (0.2992)				p.E76G (0.0043)
AML_029	Diagnosis							p.N501S (0.4375)														p.P648fs*2 (0.1101)
AML_029	Relapse							p.N501S (0.4623)														p.P648fs*2 (0.2301)
AML_031	Diagnosis					p.K313_V314insAKQRNVETQQK (0.1875)										p.L321H (0.4444)										p.G12D (0.3747)
AML_031	Relapse					p.K313_V314insAKQRNVETQQK (0.2068)										p.L321H (0.3782)										p.G12D (0.002)
AML_032	Diagnosis					p.E309_T310insRKSRDKAKQRNVE (0.2617)	p.M696T (0.4857)			p.L276P (0.4956)						p.R308Q (0.4366)			p.Y274C (0.4508)		p.P2462T (0.4965)
AML_032	Relapse					p.E309_T310insRKSRDKAKQRNVE (0.2188)	p.M696T (0.5184)			p.L276P (0.5)						p.R308Q (0.3626)			p.Y274C (0.4765)		p.P2462T (0.362)
AML_033	Diagnosis							p.R882H (0.4868)							- (0.0327)										p.W288fs*12 (0.2243)
AML_033	Relapse							p.R882H (0.4579)							- (0.422)										p.W288fs*12 (0.3084)														p.P266A (0.0325)
AML_034	Diagnosis			p.A404fs*9 (0.0714)																						p.Q61K (0.0155)										p.P36S (0.8)
AML_034	Relapse			p.A404fs*9 (0.0064)																						p.Q61K (0.4717)						p.T228fs*8 (0.5394)				p.P36S (0.5382)								p.R495Q (0.4902)
AML_035	Diagnosis							p.R882C (0.5915)						p.D835Y (0.3161)				p.R132H (0.4613)							p.W288fs*12 (0.32)					p.L451R (0.4532)
AML_035	Relapse							p.R882C (0.4288)						p.D835Y (0.302)	- (0.3224)			p.R132H (0.3503)							p.W288fs*12 (0.2457)					p.L451R (0.4155)
AML_036	Diagnosis					p.K304_Q305insAK (0.2963)																																		p.Q769* (0.4982)
AML_036	Relapse																																					p.T349fs*10 (0.3333)		p.Q769* (0.3372)
AML_037	Diagnosis																																							p.Q599* (0.359)
AML_037	Relapse																	p.R132H (0.0559)
AML_038	Diagnosis			p.A404fs*9 (0.0697)												p.N317H (0.4545)										p.G12D (0.2604)
AML_038	Relapse			p.A404fs*9 (0.0123)												p.A318V (0.2039)										p.G12D (0.0011)
AML_040	Diagnosis							p.R882C (0.4847)																		p.Q61R (0.3992)						p.T228fs*8 (0.5317)												p.A382fs*4 (0.3606)
AML_040	Relapse							p.R882C (0.4792)																		p.Q61R (0.3978)						p.T228fs*8 (0.5344)												p.A382fs*4 (0.4569)
AML_041	Diagnosis			p.A404fs*9 (0.0833)	p.E862K (0.2459)			p.S714C (0.3433)											p.R140Q (0.2453)						p.W288fs*12 (0.193)
AML_041	Relapse			p.A404fs*9 (0.0053)	p.E862K (0.0197)			p.S714C (0.0101)											p.R140Q (0.0142)						p.W288fs*12 (0.0038)
AML_042	Diagnosis		p.H1645fs*3 (0.3238)											p.V491L (0.0629)												p.G13D (0.368)						p.T228fs*8 (0.348)
AML_042	Relapse																									p.G13D (0.001)						p.T228fs*8 (0.343)
AML_043	Diagnosis			p.A404fs*9 (0.0625)				p.M682fs*23 (0.5128)	p.H2324fs*30 (0.0811)														p.G12V (0.4281)		p.W288fs*12 (0.3057)					p.I154fs*18 (0.5305)											p.T377P (0.2448)				p.L348W (0.9655)
AML_043	Relapse			p.A404fs*9 (0.0044)				p.M682fs*23 (0.013)	p.H2324fs*30 (0.0072)																p.W288fs*12 (0.013)					p.I154fs*18 (0.0109)											p.T377P (0.0122)				p.L348W (0.0355)
AML_046	Diagnosis							p.R882H (0.4028)						p.D835Y (0.206)				p.R132H (0.1111)	p.R140Q (0.1944)						p.W288fs*12 (0.2952)
AML_046	Relapse							p.R882H (0.0358)										p.R132H (0.0229)	p.R140Q (0.0174)						p.W288fs*12 (0.0311)
AML_048	Diagnosis							p.R882H (0.2234)														p.P648fs*2 (0.106)																			p.R248W (0.4722)
AML_048	Relapse							p.R882H (0.371)														p.P648fs*2 (0.2402)																			p.R248W (0.5248)
AML_049	Diagnosis													p.D835Y (0.3333)											p.W288fs*12 (0.2676)
AML_049	Relapse													p.D835Y (0.4351)											p.W288fs*12 (0.3542)										p.R96H (0.9658)									p.N509fs*78 (0.327)
AML_050	Diagnosis							p.R882H (0.5942)											p.R140Q (0.5778)						p.W288fs*12 (0.4038)	p.G12A (0.3932)
AML_050	Relapse							p.R882H (0.3373)											p.R140Q (0.0011)						p.W288fs*12 (0.0071)
AML_051	Diagnosis														- (0.1698)				p.R140G (0.3149)						p.W288fs*12 (0.2715)												p.P95L (0.3257)
AML_051	Relapse														- (0.3146)				p.R140G (0.4891)						p.W288fs*12 (0.4069)												p.P95L (0.4463)
AML_052	Diagnosis													p.A680V (0.4795)																														p.S381fs*73 (0.3333)
AML_052	Relapse													p.A680V (0.4818)																														p.S381fs*73 (0.2678)
AML_053	Diagnosis							p.R882H (0.4507)							- (0.027)										p.W288fs*12 (0.3623)
AML_053	Relapse							p.R882H (0.3773)							- (0.0092)										p.W288fs*12 (0.0101)
AML_055	Diagnosis			p.A404fs*9 (0.0442)																		p.P648fs*2 (0.087)				p.L171fs*5 (0.0106)		p.M46fs*77 (0.017)		p.E534fs*3 (0.0081)
AML_055	Relapse			p.A404fs*9 (0.0053)																		p.P648fs*2 (0.2225)				p.L171fs*5 (9e-04)		p.M46fs*77 (0.0335)		p.E534fs*3 (0.005)
AML_056	Diagnosis	p.G646fs*12 (0.3077)						p.? (0.2344)														p.P648fs*2 (0.0968)															p.P95H (0.3333)
AML_056	Relapse	p.G646fs*12 (0.2142)						p.? (0.3214)														p.P648fs*2 (0.2104)															p.P95H (0.3574)
AML_057	Diagnosis							p.C554Y (0.5152) ; p.S714P (0.3333)							- (0.0463)							p.A1390fs*42 (0.0833)			p.? (0.5294)
AML_057	Relapse							p.C554Y (0.4918) ; p.S714P (0.3341)																	p.? (0.3707)
AML_058	Diagnosis							p.R882S (0.3768)							- (0.0357)	p.H460P (0.2857)						p.V4305I (0.5)			p.W288fs*12 (0.2623)
AML_058	Relapse							p.R882S (0.4463)								p.H460P (0.0178) ; p.R362Q (0.4312)						p.V4305I (0.4956)			p.W288fs*12 (0.3024)
AML_059	Diagnosis							p.D702V (0.871)																		p.Q61R (0.198) ; p.E63_Y64insHGRAPE (0.0203)
AML_059	Relapse							p.D702V (0.9311)																p.Q2154* (0.1924) ; p.R1594_E1595delRE (0.2374)		p.E63_Y64insHGRAPE (0.1822)
AML_060	Diagnosis																					p.P648fs*2 (0.0843)																		p.N1118fs*19 (0.072)
AML_060	Relapse																					p.P648fs*2 (0.233)																		p.N1118fs*19 (0.0268)
AML_061	Diagnosis			p.R347Q (0.4925)																		p.P692T (0.4554)																		p.R1359S (0.0217) ; p.? (0.0331)
AML_061	Relapse			p.R347Q (0.4864)			p.M696T (0.4517)															p.P692T (0.4789)																		p.R1359S (0.132) ; p.? (0.0952)
AML_062	Diagnosis							p.R882H (0.4474)						p.D835Y (0.2161) ; p.S451F (0.043)				p.R132C (0.0066)			p.T3327S (0.0583)		p.Q61H (0.0895)		p.W288fs*12 (0.3237)										p.R1019P (0.8807)			p.K901N (0.1301)
AML_062	Relapse							p.R882H (0.1328)						p.D835Y (0.001)				p.R132C (0.0605)			p.T3327S (0.001)		p.Q61H (0.001)
AML_063	Diagnosis											p.L201P (0.9375)		p.V194M (0.4439)					p.V335I (0.619)												p.S314fs*285 (0.4933)
AML_063	Relapse											p.L201P (0.8974)		p.V194M (0.4951)					p.V335I (0.5099)												p.S314fs*285 (0.4374)
AML_064	Diagnosis																										p.N23S (0.5401)													p.P929fs*24 (0.5314)
AML_064	Relapse																										p.N23S (0.4975)													p.P929fs*24 (0.1635)
AML_065	Diagnosis							p.R882H (0.4107)											p.R140Q (0.4545)						p.W288fs*12 (0.3261)	p.G12D (0.3226)
AML_065	Relapse							p.R882H (0.4297)											p.R140Q (0.4586)						p.W288fs*12 (0.3368)	p.G12D (0.4545)
AML_067	Diagnosis	p.Q778* (0.3294)		p.A404fs*9 (0.1034)															p.R140Q (0.0169)										p.G503R (0.3689)		p.R201* (0.2803)											p.Q157P (0.3889)
AML_067	Relapse	p.Q778* (0.0925)		p.A404fs*9 (0.0076)															p.R140Q (0.0789)																						p.R175H (0.045)	p.Q157P (0.0739)
AML_068	Diagnosis							p.R882P (0.4872)											p.R140Q (0.3509)						p.W288fs*12 (0.3235)	p.G13C (0.1557)
AML_068	Relapse							p.R882P (0.502)		p.L118F (0.5136)					- (0.7229)				p.R140Q (0.4552)						p.W288fs*12 (0.3273)	p.G13C (0.001)
AML_069	Diagnosis								p.H2324fs*55 (0.0563)																			p.M56fs*67 (0.0647)																p.A382fs*69 (0.0617)
AML_069	Relapse								p.H2324fs*55 (0.0053)						- (0.1474)													p.M56fs*67 (0.014)																p.A382fs*69 (0.0013)
AML_070	Diagnosis					p.K304_Q305insL (0.4231)							p.R690H (0.5236)									p.P648fs*2 (0.0952)								p.A30fs*7 (0.3262)
AML_070	Relapse					p.K304_Q305insL (0.3746)							p.R690H (0.6852)									p.P648fs*2 (0.2212)								p.A30fs*7 (0.2664)
AML_071	Diagnosis					p.I62fs*47 (0.161)		p.R882C (0.1903)									p.T107fs*26 (0.1105)		p.R140Q (0.0048)						p.W288fs*12 (0.1223)
AML_071	Relapse					p.I62fs*47 (0.2834)		p.R882C (0.3252)									p.T107fs*26 (0.309)		p.R140Q (0.3048)						p.W288fs*12 (0.2507)
AML_072	Diagnosis					p.V95fs*13 (0.4676)									- (0.038)			p.R132H (0.2338)						p.V2229M (0.4838)	p.W288fs*12 (0.4345)	p.G12A (0.1354)						p.T228fs*8 (0.3226)												p.A382fs*4 (0.001)
AML_072	Relapse					p.V95fs*13 (0.4387)									- (0.1073)									p.V2229M (0.501)	p.W288fs*12 (0.4181)							p.T228fs*8 (0.3375)												p.A382fs*4 (0.0946)
AML_073	Diagnosis	p.G646fs*12 (0.2565)						p.R882C (0.3791)						p.P738S (0.4121)					p.R140Q (0.3412)
AML_073	Relapse	p.G646fs*12 (0.0299)						p.R882C (0.1957)						p.P738S (0.4275)					p.R140Q (0.1319)

## Sheet: ST2c serialAML Targeted
Subject ID	Disease stage	DNMT3A	ESCO2	FLT3	NPM1	NRAS	PTPN11	TET2	TP53	WT1
AML_124_1	Diagnosis	p.R882H (0.46)	p.R99fs*2 (0.426)		p.W288fs*12 (0.344)	p.G12D (0.17)	p.G60V (0.13)
AML_124_2	Relapse I	p.R882H (0.47)	p.R99fs*2 (0.426)	p.F605_P606insYVDFREYEYDLKWEF (0.182)	p.W288fs*12 (0.375)
AML_124_3	Relapse II	p.R882H (0.49)	p.R99fs*2 (0.439)	p.F605_P606insYVDFREYEYDLKWEF (0.203)	p.W288fs*12 (0.362)
AML_126_1	Diagnosis			p.? (0.066)	p.W288fs*12 (0.395)			p.Q90* (0.43)
AML_126_2	Relapse I			p.? (0.078)	p.W288fs*12 (0.384)			p.Q90* (0.48)
AML_126_3	Relapse II			p.? (0.082)	p.W288fs*12 (0.372)			p.Q90* (0.45)
AML_126_4	Relapse III			p.? (0.071)	p.W288fs*12 (0.385)			p.Q90* (0.47)
AML_130_1	Diagnosis	p.R882C (0.46)			p.W288fs*12 (0.379)
AML_130_2	Relapse I	p.R882C (0.49)			p.W288fs*12 (0.347)
AML_130_3	Relapse II	p.R882C (0.48)			p.W288fs*12 (0.357)					p.T377_S381delins* (0.072)
AML_130_4	Relapse III	p.R882C (0.49)			p.W288fs*12 (0.363)				p.I232fs*9 (0.345)	p.T377_S381delins* (0.173)
AML_130_5	Relapse IV	p.R882C (0.49)			p.W288fs*12 (0.386)				p.I232fs*9 (0.062)p.P151fs*31 (0.173)	p.T377_S381delins* (0.274)
