# Supplementary material for: Genomic and evolutionary portraits of disease relapse in acute myeloid leukemia
Source: Leukemia. 2021 Feb 12;35(9):2688–92. doi: 10.1038/s41375-021-01153-0 (PMC8357838; doi:10.1038/s41375-021-01153-0)
Supplement: Supplementary file 5 — Supplementary Table 4 [file 41375_2021_1153_MOESM5_ESM.xlsx]

## Sheet: Sheet1
Supplementary Table 4 Somatic mutations validated in the whole exome sequencing cohort.
Subject ID	Diagnosis/Relapse	Chr	Pos	Ref	Alt	Gene	HGVSc	HGVSp	Exon	Consequence	ExAC_AdjAFformatted	GMAFformatted	CosmicCount	TCGA	AltReads	Depth	VAF
AML_108	Diagnosis	13	28608268	T	TTCTCTGAAATCAACGTAGAAGTACTCATTATCTGAG	FLT3	ENST00000241453.7:c.1752_1787dupCTCAGATAATGAGTACTTCTACGTTGATTTCAGAGA	ENSP00000241453.7:p.Arg595_Glu596insAspSerAspAsnGluTyrPheTyrValAspPheArg	14/24	inframe_insertion	0	0	0		414	1716	0.2413
AML_108	Diagnosis	15	90631934	C	T	IDH2	ENST00000330062.3:c.419G>A	ENSP00000331897.3:p.Arg140Gln	4/11	missense_variant	0	0	485	TCGA-AB-2805-03B-01W-0728-08	920	1903	0.4834
AML_108	Diagnosis	2	25457242	C	T	DNMT3A	ENST00000264709.3:c.2645G>A	ENSP00000264709.3:p.Arg882His	23/23	missense_variant	0	0	479	TCGA-AB-2809-03D-01W-0755-09	934	1949	0.4792
AML_108	Relapse	13	28608268	T	TTCTCTGAAATCAACGTAGAAGTACTCATTATCTGAG	FLT3	ENST00000241453.7:c.1752_1787dupCTCAGATAATGAGTACTTCTACGTTGATTTCAGAGA	ENSP00000241453.7:p.Arg595_Glu596insAspSerAspAsnGluTyrPheTyrValAspPheArg	14/24	inframe_insertion	0	0	0		965	2902	0.3325
AML_108	Relapse	15	90631934	C	T	IDH2	ENST00000330062.3:c.419G>A	ENSP00000331897.3:p.Arg140Gln	4/11	missense_variant	0	0	485	TCGA-AB-2805-03B-01W-0728-08	1437	3262	0.4405
AML_108	Relapse	2	25457242	C	T	DNMT3A	ENST00000264709.3:c.2645G>A	ENSP00000264709.3:p.Arg882His	23/23	missense_variant	0	0	479	TCGA-AB-2809-03D-01W-0755-09	1575	3563	0.442
AML_113	Diagnosis	11	32413565	C	T	WT1	ENST00000332351.3:c.1385G>A	ENSP00000331327.3:p.Arg462Gln	9/10	missense_variant	0	0	13		1806	3344	0.5401
AML_113	Diagnosis	11	32417914	G	GC	WT1	ENST00000332351.3:c.1137_1138insG	ENSP00000331327.3:p.Arg380AlafsTer5	7/10	frameshift_variant	0	0	2		568	4462	0.1273
AML_113	Diagnosis	13	28608258	C	CATATTCATATTCTCTGAAATCAACGTAGAAGTACTCATTATCTGAGGAGCCGGTCGT	FLT3	ENST00000241453.7:c.1797_1798insACGACCGGCTCCTCAGATAATGAGTACTTCTACGTTGATTTCAGAGAATATGAATAT	ENSP00000241453.7:p.Tyr599_Asp600insThrThrGlySerSerAspAsnGluTyrPheTyrValAspPheArgGluTyrGluTyr	14/24	inframe_insertion	0	0	0		2582	5358	0.4819
AML_113	Relapse	11	32413565	C	T	WT1	ENST00000332351.3:c.1385G>A	ENSP00000331327.3:p.Arg462Gln	9/10	missense_variant	0	0	13		1759	3814	0.4612
AML_113	Relapse	11	32417914	G	GC	WT1	ENST00000332351.3:c.1137_1138insG	ENSP00000331327.3:p.Arg380AlafsTer5	7/10	frameshift_variant	0	0	2		1967	4547	0.4326
AML_113	Relapse	11	32417941	C	CA	WT1	ENST00000332351.3:c.1110dupT	ENSP00000331327.3:p.Val371CysfsTer14	7/10	frameshift_variant	0	0	9	TCGA-AB-2930-03A-01W-0761-09	66	4514	0.0146
AML_113	Relapse	13	28608258	C	CATATTCATATTCTCTGAAATCAACGTAGAAGTACTCATTATCTGAGGAGCCGGTCGT	FLT3	ENST00000241453.7:c.1797_1798insACGACCGGCTCCTCAGATAATGAGTACTTCTACGTTGATTTCAGAGAATATGAATAT	ENSP00000241453.7:p.Tyr599_Asp600insThrThrGlySerSerAspAsnGluTyrPheTyrValAspPheArgGluTyrGluTyr	14/24	inframe_insertion	0	0	0		3504	7563	0.4633
AML_115	Diagnosis	11	32417910	G	T	WT1	ENST00000332351.3:c.1142C>A	ENSP00000331327.3:p.Ser381Ter	7/10	stop_gained	8.645e-05	0	14		325	4824	0.0674
AML_115	Diagnosis	11	32417913	C	CGTACAAGAGTCGGGGCTACTCCAGGCACACGT	WT1	ENST00000332351.3:c.1107_1138dupACGTGTGCCTGGAGTAGCCCCGACTCTTGTAC	ENSP00000331327.3:p.Arg380HisfsTer6	7/10	stop_gained&frameshift_variant	0	0	0		69	4805	0.0144
AML_115	Diagnosis	11	32417919	A	AGAGTC	WT1	ENST00000332351.3:c.1128_1132dupGACTC	ENSP00000331327.3:p.Leu378ArgfsTer73	7/10	frameshift_variant	0	0	0		1549	4895	0.3164
AML_115	Diagnosis	21	36259271	C	G	RUNX1	ENST00000300305.3:c.220G>C	ENSP00000300305.3:p.Gly74Arg	3/8	missense_variant	0	0	0		2291	4705	0.4869
AML_115	Relapse	11	32417919	A	AGAGTC	WT1	ENST00000332351.3:c.1128_1132dupGACTC	ENSP00000331327.3:p.Leu378ArgfsTer73	7/10	frameshift_variant	0	0	0		1200	2783	0.4312
AML_115	Relapse	13	28608240	G	GAAACTCCCATTTGAGATCATATTCATATTCTCTGGA	FLT3	ENST00000241453.7:c.1815_1816insTCCAGAGAATATGAATATGATCTCAAATGGGAGTTT	ENSP00000241453.7:p.Phe605_Pro606insSerArgGluTyrGluTyrAspLeuLysTrpGluPhe	14/24	inframe_insertion	0	0	0		933	2693	0.3465
AML_115	Relapse	21	36259271	C	G	RUNX1	ENST00000300305.3:c.220G>C	ENSP00000300305.3:p.Gly74Arg	3/8	missense_variant	0	0	0		1532	3086	0.4964
AML_118	Diagnosis	1	115258745	C	G	NRAS	ENST00000369535.4:c.37G>C	ENSP00000358548.4:p.Gly13Arg	2/7	missense_variant	0	0	117		168	380	0.4421
AML_118	Diagnosis	2	25457243	G	A	DNMT3A	ENST00000264709.3:c.2644C>T	ENSP00000264709.3:p.Arg882Cys	23/23	missense_variant	8.657e-05	0	208	TCGA-AB-2802-03B-01W-0728-08	188	409	0.4597
AML_118	Diagnosis	21	36164871	T	TG	RUNX1	ENST00000300305.3:c.1003dupC	ENSP00000300305.3:p.Gln335ProfsTer265	8/8	frameshift_variant	0	0	0		167	422	0.3957
AML_118	Diagnosis	4	106155533	G	A	TET2	ENST00000540549.1:c.434G>A	ENSP00000442788.1:p.Ser145Asn	3/11	missense_variant	8.758e-05	0.0024	1		134	390	0.3436
AML_118	Relapse	1	115258745	C	G	NRAS	ENST00000369535.4:c.37G>C	ENSP00000358548.4:p.Gly13Arg	2/7	missense_variant	0	0	117		109	259	0.4208
AML_118	Relapse	2	25457243	G	A	DNMT3A	ENST00000264709.3:c.2644C>T	ENSP00000264709.3:p.Arg882Cys	23/23	missense_variant	8.657e-05	0	208	TCGA-AB-2802-03B-01W-0728-08	174	379	0.4591
AML_118	Relapse	2	25463547	T	C	DNMT3A	ENST00000264709.3:c.2135A>G	ENSP00000264709.3:p.Asp712Gly	18/23	missense_variant	0	0	0		8	376	0.0213
AML_118	Relapse	21	36164871	T	TG	RUNX1	ENST00000300305.3:c.1003dupC	ENSP00000300305.3:p.Gln335ProfsTer265	8/8	frameshift_variant	0	0	0		181	413	0.4383
AML_118	Relapse	4	106155533	G	A	TET2	ENST00000540549.1:c.434G>A	ENSP00000442788.1:p.Ser145Asn	3/11	missense_variant	8.758e-05	0.0024	1		94	215	0.4372
AML_119	Diagnosis	15	90631934	C	T	IDH2	ENST00000330062.3:c.419G>A	ENSP00000331897.3:p.Arg140Gln	4/11	missense_variant	0	0	485	TCGA-AB-2805-03B-01W-0728-08	66	130	0.5077
AML_119	Relapse	15	90631934	C	T	IDH2	ENST00000330062.3:c.419G>A	ENSP00000331897.3:p.Arg140Gln	4/11	missense_variant	0	0	485	TCGA-AB-2805-03B-01W-0728-08	60	130	0.4615
AML_124	Diagnosis	1	115258747	C	T	NRAS	ENST00000369535.4:c.35G>A	ENSP00000358548.4:p.Gly12Asp	2/7	missense_variant	0	0	518	TCGA-AB-2887-03A-01W-0732-08	510	2605	0.1958
AML_124	Diagnosis	13	28592623	T	A	FLT3	ENST00000241453.7:c.2522A>T	ENSP00000241453.7:p.Asn841Ile	20/24	missense_variant	0	0	0		68	3852	0.0177
AML_124	Diagnosis	13	28592640	A	T	FLT3	ENST00000241453.7:c.2505T>A	ENSP00000241453.7:p.Asp835Glu	20/24	missense_variant	0	0	5	TCGA-AB-2834-03B-01W-0728-08	73	3834	0.019
AML_124	Diagnosis	13	28592641	T	G	FLT3	ENST00000241453.7:c.2504A>C	ENSP00000241453.7:p.Asp835Ala	20/24	missense_variant	0	0	3		77	3812	0.0202
AML_124	Diagnosis	2	25457242	C	T	DNMT3A	ENST00000264709.3:c.2645G>A	ENSP00000264709.3:p.Arg882His	23/23	missense_variant	0	0	479	TCGA-AB-2809-03D-01W-0755-09	1802	3689	0.4885
AML_124	Diagnosis	5	170837543	C	CTCTG	NPM1	ENST00000296930.5:c.860_863dupTCTG	ENSP00000296930.5:p.Trp288CysfsTer12	11/11	frameshift_variant	0	0	29	TCGA-AB-2809-03D-01W-0755-09	719	1670	0.4305
AML_124	Relapse	13	28608241	A	AAACTCCCATTTGAGATCATATTCATATTCTCTGAAATCAACGTAG	FLT3	ENST00000241453.7:c.1770_1814dupCTACGTTGATTTCAGAGAATATGAATATGATCTCAAATGGGAGTT	ENSP00000241453.7:p.Tyr591_Phe605dup	14/24	inframe_insertion	0	0	0		871	2070	0.4208
AML_124	Relapse	19	33792390	G	GCGT	CEBPA	ENST00000498907.2:c.928_930dupACG	ENSP00000427514.1:p.Thr310dup	1/1	inframe_insertion	0	0	2		38	1440	0.0264
AML_124	Relapse	2	25457242	C	T	DNMT3A	ENST00000264709.3:c.2645G>A	ENSP00000264709.3:p.Arg882His	23/23	missense_variant	0	0	479	TCGA-AB-2809-03D-01W-0755-09	975	2128	0.4582
AML_124	Relapse	5	170837543	C	CTCTG	NPM1	ENST00000296930.5:c.860_863dupTCTG	ENSP00000296930.5:p.Trp288CysfsTer12	11/11	frameshift_variant	0	0	29	TCGA-AB-2809-03D-01W-0755-09	400	978	0.409
AML_127	Relapse	2	25457242	C	T	DNMT3A	ENST00000264709.3:c.2645G>A	ENSP00000264709.3:p.Arg882His	23/23	missense_variant	0	0	479	TCGA-AB-2809-03D-01W-0755-09	40	287	0.1394
AML_127	Relapse	4	55599320	G	T	KIT	ENST00000288135.5:c.2446G>T	ENSP00000288135.5:p.Asp816Tyr	17/21	missense_variant	0	0	54	TCGA-AB-2881-03A-01W-0732-08	50	201	0.2488
AML_127	Relapse	4	106164916	C	T	TET2	ENST00000540549.1:c.3784C>T	ENSP00000442788.1:p.Arg1262Trp	6/11	missense_variant	0	0	0		18	287	0.0627
AML_130	Relapse	13	28608261	A	ATTCATATTCTCTGAAATCAACGTAGAAGTACTCATTATCTGAGGAGCC	FLT3	ENST00000241453.7:c.1747_1794dupGGCTCCTCAGATAATGAGTACTTCTACGTTGATTTCAGAGAATATGAA	ENSP00000241453.7:p.Gly583_Glu598dup	14/24	inframe_insertion	0	0	1		106	147	0.7211
AML_130	Relapse	2	25457243	G	A	DNMT3A	ENST00000264709.3:c.2644C>T	ENSP00000264709.3:p.Arg882Cys	23/23	missense_variant	8.657e-05	0	208	TCGA-AB-2802-03B-01W-0728-08	92	166	0.5542
AML_133	Relapse	13	28608262	T	TTCATATTCTCTGAAATCAACGTAG	FLT3	ENST00000241453.7:c.1770_1793dupCTACGTTGATTTCAGAGAATATGA	ENSP00000241453.7:p.Tyr597_Glu598insAspTyrValAspPheArgGluTyr	14/24	inframe_insertion	0	0	4		75	208	0.3606
AML_133	Relapse	2	25463584	G	T	DNMT3A	ENST00000264709.3:c.2098C>A	ENSP00000264709.3:p.Pro700Thr	18/23	missense_variant	0	0	0		138	276	0.5
AML_133	Relapse	2	209113113	G	C	IDH1	ENST00000415913.1:c.394C>G	ENSP00000390265.1:p.Arg132Gly	4/10	missense_variant	0	0	176	TCGA-AB-2990-03A-01D-0739-09	113	197	0.5736
AML_133	Relapse	5	170837543	C	CTCTG	NPM1	ENST00000296930.5:c.860_863dupTCTG	ENSP00000296930.5:p.Trp288CysfsTer12	11/11	frameshift_variant	0	0	29	TCGA-AB-2809-03D-01W-0755-09	92	181	0.5083
AML_135	Diagnosis	13	28608262	T	TTCATATTCTCTGAAA	FLT3	ENST00000241453.7:c.1779_1793dupTTTCAGAGAATATGA	ENSP00000241453.7:p.Asp593_Tyr597dup	14/24	inframe_insertion	0	0	0		48	124	0.3871
AML_135	Relapse	12	25398284	C	A	KRAS	ENST00000256078.4:c.35G>T	ENSP00000256078.4:p.Gly12Val	2/6	missense_variant	0	0	8765	TCGA-AB-2861-03B-01W-0728-08	60	171	0.3509
AML_135	Relapse	20	31021685	C	CCCACTAA	ASXL1	ENST00000375687.4:c.1685_1691dupCCACTAA	ENSP00000364839.4:p.Lys564AsnfsTer3	12/13	frameshift_variant	0	0	0		31	224	0.1384
AML_138	Diagnosis	12	25398281	C	T	KRAS	ENST00000256078.4:c.38G>A	ENSP00000256078.4:p.Gly13Asp	2/6	missense_variant	0	0	4352	TCGA-AB-2987-03A-01D-0739-09	196	212	0.9245
AML_138	Relapse	11	32439141	A	C	WT1	ENST00000332351.3:c.932T>G	ENSP00000331327.3:p.Leu311Ter	4/10	stop_gained	0	0	0		36	227	0.1586
