# Supplementary material for: Genomic and evolutionary portraits of disease relapse in acute myeloid leukemia
Source: Leukemia. 2021 Feb 12;35(9):2688–92. doi: 10.1038/s41375-021-01153-0 (PMC8357838; doi:10.1038/s41375-021-01153-0)
Supplement: Supplementary file 7 — Supplementary Table 7 [file 41375_2021_1153_MOESM7_ESM.xlsx]

## Sheet: Variants
Supplementary Table 7: Mutations identified in the targeted panel sequencing cohort.
Study Subject ID	Gene	Protein change	Oncogenic	Chr	Position	Ref	Alt	VAF at diagnosis	Depth diagnosis	Clone in diagnosis	VAF at relapse	Depth relapse	Clone in relapse
AML_001	PTPN11	p.A72V	YES	12	112888199	C	T	0.23125	160	2	0.000952380952380952	1050	0
AML_001	ASXL1	p.E1102D	YES	20	31023821	G	T	0.508928571428571	112	1	0.491228070175439	1083	1
AML_001	NRAS	p.Q61R	YES	1	115256529	T	C	0.0857142857142857	315	3	0.000943396226415094	1060	0
AML_001	FLT3-ITD	-	YES	13	28608238	-	-	0	367	0	0.0849927149101506	2059	4
AML_002	DNMT3A	p.N879D	YES	2	25457252	T	C	0.5	911	1	0.458812260536398	1044	1
AML_002	RAD21	p.R586*	YES	8	117859879	G	A	0.0848349580765735	907	3	0.00287907869481766	1042	0
AML_002	PTPN11	p.E76K	YES	12	112888210	G	A	0.0629525895996223	873	3	0.0029585798816568	1014	0
AML_002	FLT3	p.D835Y	YES	13	28592642	C	A	0.0386726862874222	905	3	0.0028328611898017	1059	0
AML_002	IDH1	p.R132H	YES	2	209113112	C	T	0	905	0	0.402898550724638	1035	4
AML_002	NPM1	p.W288fs*12	YES	5	170837543	C	CTCTG	0.350891764294457	786	2	0.282637954239569	743	2
AML_003	TET2	p.F1104fs*2	UNKNOWN	4	106158407	ATTTT	ACTC	0	815	0	0.461044912923923	1091	1
AML_004	NRAS	p.Q61K	YES	1	115256530	G	T	0.5	433	1	0	318	0
AML_004	TP53	p.M237I	YES	17	7577570	C	T	0	351	0	0.785714285714286	98	2
AML_005	FLT3	p.D835H	YES	13	28592642	C	G	0.0614203454894434	521	3	0	1056	0
AML_005	DNMT3A	p.G543C	YES	2	25467449	C	A	0.459770114942529	87	2	0.138195777351248	1042	2
AML_005	NRAS	p.G12D	YES	1	115258747	C	T	0.0736	625		0	1043	0
AML_005	BRAF	p.A404fs*9	UNKNOWN	7	140482926	A	AG	0.0595238095238095	336	3	0.0095389507154213	1258	0
AML_005	NPM1	p.W288fs*12	YES	5	170837543	C	CTCTG	0.284046692607004	257	4	0.0981308411214953	1070	4
AML_005	KMT2D	p.L3948_Q3953delLQQQQQ	LIKELY	12	49426627	TGCTGTTGCTGCTGTTGAA	T	0.495412844036697	109	1	0.484974958263773	2396	1
AML_005	RAD21	p.S43_I44insS	UNKNOWN	8	117878838	A	ATAC	0.0706319702602231	269	3	0	1357	0
AML_005	FLT3-ITD	-	YES	13	28608223	-	-	0.0118243243243243	592	5	0.0503802281368821	2104	5
AML_006	PTPN11	p.E76K	YES	12	112888210	G	A	0.110018602179112	72	3	0	852	0
AML_006	PTPN11	p.G503A	YES	12	112926888	G	C	0.158764467996095	138	4	0.00230845035723084	866	0
AML_006	TET2	p.Q35*	YES	4	106155202	C	T	0.103701477155616	337	5	0.00115310020280781	867	0
AML_006	PTPN11	p.N58Y	YES	12	112888156	A	T	0.145774647887324	54	6	0.00118071936934212	846	0
AML_006	RAD21	p.?	LIKELY	8	117864336	C	T	0.5	142	1	0.5	791	1
AML_006	BRAF	p.A404fs*9	UNKNOWN	7	140482926	A	AG	0.0857497928748963	104	7	0.00691051873878977	723	0
AML_006	NPM1	p.W288fs*12	YES	5	170837545	C	CTGCA	0.426111	89	2	0.435668055348907	516	2
AML_006	FLT3-ITD	-	YES	13	28608258	-	-	0	218	0	0.430128533606627	1099	8
AML_007	TET2	p.P1723S	LIKELY	4	106196834	C	T	0.515103	629	1	0.546432062561095	1023	1
AML_007	NRAS	p.G12V	YES	1	115258747	C	A	0.124338624338624	378	2	0.000984251968503937	1016	0
AML_007	TET2	p.T995P	YES	4	106158082	A	C	0.496143958868895	389	1	0.506809338521401	1028	1
AML_007	NRAS	p.G12S	YES	1	115258748	C	T	0.00520833333333333	384	0	0.173058013765978	1017	3
AML_008	DNMT3A	p.R882H	YES	2	25457242	C	T	0.465116279069767	86	1	0.461756373937677	1059	1
AML_008	NPM1	p.W288fs*12	YES	5	170837543	C	CTCTT	0.279411764705882	136	2	0.279859484777518	854	2
AML_008	KMT2D	p.P648fs*2	UNKNOWN	12	49445525	T	TG	0.0840336134453782	119	3	0.232935153583618	1172	3
AML_008	FLT3-ITD	-	YES	13	28608251	-	-	0.032051282051282	312	4	0.393939393939394	1848	4
AML_010	DNMT3A	p.R882H	YES	2	25457242	C	T	0.5	98	1	0.470588235294118	1003	1
AML_010	NPM1	p.W288fs*12	YES	5	170837543	C	CTCTG	0.276713	166	2	0.324697754749568	579	2
AML_010	ETV6	p.R103fs*9	UNKNOWN	12	11992213	C	CTCTG	0	132	0	0.0430809399477807	766	5
AML_010	SF3A1	p.T299fs*17	UNKNOWN	22	30737857	T	TG	0.0373995752147012	160	4	0.00146412884333821	683	0
AML_010	KMT2D	p.L5183fs*16	UNKNOWN	12	49420203	G	GC	0.0268354094884707	111	4	0	853	0
AML_010	BRAF	p.A404fs*9	UNKNOWN	7	140482926	A	AG	0.107468519322623	204	3	0.00465116279069767	860	0
AML_010	FLT3-ITD	-	YES	13	28608225	-	-	0	417	0	0.133599202392822	1003	5
AML_011	DNMT3A	p.R882H	YES	2	25457242	C	T	0.5	35	1	0.368707937967645	496	1
AML_011	BRAF	p.A404fs*9	UNKNOWN	7	140482926	A	AG	0.155105973025048	90	2	0.0175492092388212	455	2
AML_011	NPM1	p.W288fs*12	YES	5	170837543	C	CTCTG	0.309139784946237	97	4	0	285	0
AML_011	KMT2D	p.P648fs*2	UNKNOWN	12	49445525	T	TG	0.171641791044776	69	3	0.5	470	3
AML_012	TET2	p.V1718L	YES	4	106196819	G	T	0.556547619047619	672	1	0.00363228886236852	1052	0
AML_012	NOTCH1	p.R912W	LIKELY	9	139405111	G	A	0.6	5	1	0.00378708412607699	1009	0
AML_012	SRSF2	p.P95H	YES	17	74732959	G	T	0	11	0	0.443594152145478	1038	1
AML_012	ASXL1	p.R404*	LIKELY	20	31021211	C	T	0	106	0	0.5	1047	2
AML_012	BRAF	p.A404fs*9	UNKNOWN	7	140482926	A	AG	0.0497737556561086	221	2	0.0166459394718805	1033	0
AML_012	NPM1	p.W288fs*12	YES	5	170837543	C	CTCTG	0.117647058823529	170	3	0	754	0
AML_014	ASXL1	p.G646fs*12	YES	20	31022441	A	AG	0.5	887	1	0.5	499	1
AML_014	KDM6A	p.T1323fs*12	UNKNOWN	X	44966739	G	GCGGGTCC	0.227072310405644	325	2	0.00255607043558851	391	0
AML_015	DNMT3A	p.R882H	YES	2	25457242	C	T	0.360655737704918	61	1	0.458292	1019	1
AML_015	IDH2	p.R140Q	YES	15	90631934	C	T	0.541666666666667	48	1	0.449203187250996	1004	1
AML_015	KRAS	p.T183_K184delTK	UNKNOWN	12	25362743	ACTTTGT	A	0.402777777777778	72	1	0.451481103166496	979	1
AML_015	RUNX1	p.A63fs*7	UNKNOWN	21	36259297	GCGCCGGC	G	0.857142857142857	7	1 + LOH 2	0.473613	739	1
AML_016	FLT3	p.D835E	YES	13	28592640	A	C	0.356231599607458	1019	2	0	1010	0
AML_016	IDH2	p.R140Q	YES	15	90631934	C	T	0.469917012448133	964	1	0.00202634245187437	987	0
AML_016	NPM1	p.W288fs*12	YES	5	170837545	C	CTGCA	0.422264875239923	521	1	0	537	0
AML_018	FLT3	p.V592A	YES	13	28608281	A	G	0.254166666666667	240	2	0.00179714488925015	556	0
AML_018	IDH1	p.R132H	YES	2	209113112	C	T	0.5	190	1	0.412304656875555	540	1
AML_018	NRAS	p.G12D	YES	1	115258747	C	T	0.0588235294117647	272	3	0	543	0
AML_018	NRAS	p.G13C	YES	1	115258745	C	A	0.00743494423791822	269	0	0.320435733250038	543	5
AML_018	RUNX1	p.L225fs*3	Unknown	21	36206839	G	GC	0	53	0	0.5	304	4
AML_019	IDH2	p.R140Q	YES	15	90631934	C	T	0.337837837837838	74	1	0.00202115514549987	494	0
AML_019	KMT2A	p.G1542A	UNKNOWN	11	118360893	G	C	0.159509202453988	326	2	0.5	502	2
AML_020	NRAS	p.G13D	YES	1	115258744	C	T	0.109746698483748	537	3	0.00290131012285235	689	0
AML_020	IDH1	p.R132S	YES	2	209113113	G	T	0.5	402	1	0.5	688	1
AML_020	WT1	p.H465Y	YES	11	32413557	G	A	0.00960581706850363	312	0	0.0912911689039455	613	4
AML_020	NPM1	p.W288fs*12	YES	5	170837543	C	CTCTG	0.451559168443497	119	2	0.342395458019435	429	2
AML_021	U2AF1	p.S34F	YES	21	44524456	G	A	0.441176470588235	136	1	0	958	0
AML_021	ASXL1	p.A1312V	UNKNOWN	20	31024450	C	T	0	58	0	0.487403100775194	1032	2
AML_022	DNMT3A	p.W581G	YES	2	25467134	A	C	0.413793103448275	19	1	0.513975155279503	644	1
AML_022	IDH2	p.R140Q	YES	15	90631934	C	T	0.5	58	2	0.263271939328277	923	2
AML_022	FLT3	p.A680V	LIKELY	13	28602329	G	A	0.171798	180	3	0.00131406044678055	761	0
AML_022	PTPN11	p.F285L	YES	12	112910844	T	C	0.151870873074101	302	3	0.0014903129657228	671	0
AML_022	IDH2	p.T352P	UNKNOWN	15	90628533	T	G	0.286472148541114	10	4	0.060126582278481	632	4
AML_022	CBL	p.?	UNKNOWN	11	119148875	G	T	0.0182555780933063	109	5	0.105831533477322	926	5
AML_022	KDM6A	p.G972_L973insG	UNKNOWN	X	44937723	C	CGTG	0.355809356468262	252	6	0.227138643067847	678	6
AML_022	NPM1	p.W288fs*12	YES	5	170837543	C	CTCTG	0.291403593977659	171	6	0.210428305400372	537	6
AML_023	DNMT3A	p.R882H	YES	2	25457242	C	T	0.459064	1026	1	0.468690702087287	1054	1
AML_023	NPM1	p.W288fs*12	YES	5	170837543	C	CTCTG	0.247282608695652	368	3	0.322799097065463	443	3
AML_023	FLT3-ITD	-	YES	13	28608128	-	-	0.289278489548213	1483	2	0.464049586776859	2420	2
AML_024	TP53	p.T377P	LIKELY	17	7572980	T	G	0.271739130434783	184	3	0.0216322517207473	1017	3
AML_024	CEBPA	p.R289L	YES	19	33792455	C	A	0.186274509803922	102	4	0.517489711934156	972	4
AML_024	RUNX1	p.L98fs*24	UNKNOWN	21	36259198	AG	A	0.444444444444444	27	1	0.480934809348093	813	1
AML_024	U2AF2	p.L178fs*15	UNKNOWN	19	56173905	T	TG	0.0975609756097561	41	5	0.00970873786407767	515	0
AML_024	BRAF	p.A404fs*9	UNKNOWN	7	140482926	A	AG	0.0640569395017794	281	5	0.00537056928034372	931	0
AML_024	FLT3-ITD	-	YES	13	28608251	-	-	0	453	0	0.191047162270184	1251	6
AML_025	DNMT3A	p.R882C	YES	2	25457243	G	A	0.421052631578947	76	1	0.5	736	1
AML_025	FLT3	p.A680V	LIKELY	13	28602329	G	A	0.08	150	3	0.0117005717324824	683	3
AML_025	IDH2	p.R140Q	YES	15	90631934	C	T	0.5	58	1	0.417844	722	1
AML_025	NPM1	p.W288fs*12	YES	5	170837543	C	CTCTG	0.237569060773481	181	2	0.281612059299863	486	2
AML_026	TP53	p.R273H	YES	17	7577120	C	T	0.5	41	1	0.5	1000	1
AML_026	KMT2D	p.A1390fs*42	UNKNOWN	12	49441815	G	GC	0.428571428571429	9	2	0.00141442715700141	707	0
AML_027	TET1	p.A1448T	UNKNOWN	10	70411668	G	A	0.5	149	1	0.5	13	1
AML_027	SF3B1	p.L215fs*20	UNKNOWN	2	198281488	G	GT	0.018167641325536	110	3	0.00480069828338668	624	0
AML_027	BRAF	p.A404fs*9	UNKNOWN	7	140482926	A	AG	0.0828444444444445	144	2	0	69	0
AML_028	PTPN11	p.E76G	YES	12	112888211	A	G	0.338308457711443	201	3	0.00552195777517665	181	0
AML_028	DNMT3A	p.?	YES	2	25463317	CCTCT	C	0.481481481481481	27	1	0.5	792	1
AML_028	NPM1	p.W288fs*12	YES	5	170837543	C	CTCTG	0.212435233160622	193	2	0.384971764893025	98	2
AML_028	FLT3-ITD	-	YES	13	28608214	-	-	0	497	0	0.103664921465969	742	4
AML_029	DNMT3A	p.N501S	UNKNOWN	2	25468174	T	C	0.5	42	1	0.462279293739968	623	1
AML_029	KMT2D	p.P648fs*2	UNKNOWN	12	49445525	T	TG	0.125865324103209	198	2	0.230140186915888	856	2
AML_031	NRAS	p.G12D	YES	1	115258747	C	T	0.421495956873315	329	2	0.00262085673383989	763	0
AML_031	GATA2	p.L321H	YES	3	128202758	A	T	0.5	15	1	0.5	630	1
AML_032	KMT2A	p.P2462T	LIKELY	11	118374000	C	A	0.496538081107814	1011	1	0.499088	1047	1
AML_032	GATA2	p.R308Q	LIKELY	3	128202797	C	T	0.436619718309859	781	1	0.5	1012	1
AML_032	CEBPA	p.E309_T310insRKSRDKAKQRNVE	UNKNOWN	19	33792393	T	TCTCCACGTTGCGCTGCTTGGCCTTGTCGCGGCTCTTGCG	0.261682242990654	856	2	0.301714	1147	2
AML_033	DNMT3A	p.R882H	YES	2	25457242	C	T	0.486842105263158	76	1	0.457925636007828	1022	1
AML_033	TET1	p.P266A	UNKNOWN	10	70332891	C	G	0	216	0	0.0324737344794651	1047	4
AML_033	NPM1	p.W288fs*12	YES	5	170837543	C	CTCTG	0.224299065420561	107	2	0.308394160583942	548	2
AML_033	FLT3-ITD	-	YES	13	28608252	-	-	0.0326530612244898	245	3	0.422003	1218	3
AML_034	SOCS1	p.P36S	UNKNOWN	16	11349230	G	A	0.8	5	1 + LOH	0.538160469667319	1022	2
AML_034	WT1	p.R495Q	UNKNOWN	11	32410674	C	T	0	434	0	0.490215264187867	1022	2
AML_034	NRAS	p.Q61K	YES	1	115256530	G	T	0.0154738878143133	517	2	0.471734892787524	1026	2
AML_034	BRAF	p.A404fs*9	UNKNOWN	7	140482926	A	AG	0.0714285714285714	224	3	0.00641613198900092	1091	0
AML_035	DNMT3A	p.R882C	YES	2	25457243	G	A	0.591549295774648	71	1	0.5	892	1
AML_035	IDH1	p.R132H	YES	2	209113112	C	T	0.461254612546125	271	2	0.408435341170767	825	2
AML_035	FLT3	p.D835Y	YES	13	28592642	C	A	0.316129032258064	310	3	0.352107623318386	857	3
AML_035	NPM1	p.W288fs*12	YES	5	170837543	C	CTCTG	0.32	125	3	0.286416895703746	345	3
AML_035	FLT3-ITD	-	YES	13	28608235	-	-	0	319	0	0.375932193725231	944	4
AML_036	TET2	p.Q769*	YES	4	106157404	C	T	0.498207885304659	279	1	0.5	690	1
AML_036	CEBPA	p.K304_Q305insAK	UNKNOWN	19	33792408	G	GCTTGGC	0.296296296296296	54	2	0	487	0
AML_036	STAG2	p.T349fs*10	UNKNOWN	X	123184997	T	TAAGA	0	73	0	0.494202898550724	174	3
AML_037	TET2	p.Q599*	YES	4	106156894	C	T	0.5	297	1	0	113	0
AML_037	IDH1	p.R132H	YES	2	209113112	C	T	0	147	0	0.5	111	2
AML_038	NRAS	p.G12D	YES	1	115258747	C	T	0.260387811634349	361	2	0.00275821686672728	362	0
AML_038	GATA2	p.N317H	UNKNOWN	3	128202771	T	G	0.454545454545455	11	1	0	280	0
AML_038	GATA2	p.A318V	YES	3	128202767	G	A	0	11	0	0.5	292	1
AML_038	BRAF	p.A404fs*9	UNKNOWN	7	140482926	A	AG	0.0696517412935323	201	3	0.0300496911093204	332	0
AML_040	DNMT3A	p.R882C	YES	2	25457243	G	A	0.484729064039409	1015	1	0.479207920792079	1010	1
AML_040	NRAS	p.Q61R	YES	1	115256529	T	C	0.399205561072493	1007	1	0.397828232971372	1013	1
AML_040	WT1	p.A382fs*4	YES	11	32417907	G	GCCGA	0.360621761658031	965	1	0.456873315363881	742	1
AML_041	DNMT3A	p.S714C	YES	2	25463541	G	C	0.5	45	1	0.255691642651297	27	1
AML_041	CBL	p.E862K	YES	11	119170354	G	A	0.358161	209	1	0.5	39	1
AML_041	IDH2	p.R140Q	YES	15	90631934	C	T	0.357260049220674	36	1	0.358986928104576	36	1
AML_041	BRAF	p.A404fs*9	UNKNOWN	7	140482926	A	AG	0.121376811594203	173	2	0.135380507343124	29	0
AML_041	NPM1	p.W288fs*12	YES	5	170837543	C	CTCTG	0.281083142639207	117	3	0.0963878326996199	20	0
AML_042	NRAS	p.G13D	YES	1	115258744	C	T	0.5	736	1	0.5	2	1
AML_042	FLT3	p.V491L	LIKELY	13	28609758	C	A	0.0855029712282501	748	2	0	2	0
AML_042	BCORL1	p.H1645fs*3	UNKNOWN	X	129189903	T	TC	0.439918499309602	950	3	0	1	0
AML_043	TP53	p.T377P	LIKELY	17	7572980	T	G	0.244755244755245	143	6	0.171215194541766	70	6
AML_043	ZRSR2	p.L348W	UNKNOWN	X	15840959	T	G	0.965517	87	1+LOH	0.5	43	1+LOH
AML_043	DNMT3A	p.M682fs*23	LIKELY	2	25464469	TG	T	0.512820512820513	39	1	0.182901605436816	65	1
AML_043	EP300	p.H2324fs*30	UNKNOWN	22	41574678	G	GCC	0.0810810810810811	222	3	0.101483728174441	78	3
AML_043	BRAF	p.A404fs*9	UNKNOWN	7	140482926	A	AG	0.0625	240	4	0.0615002483854943	65	4
AML_043	NPM1	p.W288fs*12	YES	5	170837543	C	CTCTG	0.305732484076433	157	5	0.183001	43	5
AML_046	DNMT3A	p.R882H	YES	2	25457242	C	T	0.5	58	1	0.5	72	1
AML_046	IDH1	p.R132H	YES	2	209113112	C	T	0.137931034482758	181	4	0.320081422399467	71	4
AML_046	IDH2	p.R140Q	YES	15	90631934	C	T	0.241379310344827	29	3	0.243282498184458	65	3
AML_046	FLT3	p.D835Y	YES	13	28592642	C	A	0.255699392828503	242	2	0	71	0
AML_046	NPM1	p.W288fs*12	YES	5	170837543	C	CTCTG	0.366502463054187	84	5	0.434688581314878	41	5
AML_048	DNMT3A	p.R882H	YES	2	25457242	C	T	0.223404255319149	94	3	0.370983446932814	1027	3
AML_048	TP53	p.R248W	YES	17	7577539	G	A	0.472222222222222	180	1	0.524822695035461	564	1
AML_048	KMT2D	p.P648fs*2	UNKNOWN	12	49445525	T	TG	0.105960264900662	151	2	0.240223463687151	716	2
AML_049	FLT3	p.D835Y	YES	13	28592642	C	A	0.5	221	1	0.435084241823588	1009	1
AML_049	NPM1	p.W288fs*12	YES	5	170837543	C	CTCTG	0.401408450704226	94	1	0.354196301564723	703	1
AML_049	WT1	p.N509fs*78	LIKELY	11	32410631	G	GT	0	182	0	0.327035	1376	2
AML_050	DNMT3A	p.R882H	YES	2	25457242	C	T	0.594202898550725	69	1	0.5	623	1
AML_050	NRAS	p.G12A	YES	1	115258747	C	G	0.393162393162393	468	2	0	621	0
AML_050	IDH2	p.R140Q	YES	15	90631934	C	T	0.577777777777778	45	3 (+LOH ?)	0.00163077205156413	613	0
AML_050	NPM1	p.W288fs*12	YES	5	170837545	C	CTGCA	0.403846153846154	104	2	0.0105884	377	0
AML_051	IDH2	p.R140G	YES	15	90631935	G	C	0.483349986374785	657	1	0.489140698772427	1059	1
AML_051	SRSF2	p.P95L	YES	17	74732959	G	A	0.5	653	1	0.446343779677113	1053	1
AML_051	NPM1	p.W288fs*12	YES	5	170837543	C	CTCTG	0.416787745443979	431	2	0.406940063091483	317	2
AML_051	FLT3-ITD	-	YES	13	28608224	-	-	0.260664224358372	763	3	0.314576271186441	1475	3
AML_052	FLT3	p.A680V	LIKELY	13	28602329	G	A	0.479452054794521	146	1	0.481751824817518	822	1
AML_052	WT1	p.S381fs*73	LIKELY	11	32417911	A	ACCGTGGCAGGGGCC	0.333333333333333	75	2	0.267772511848341	844	2
AML_053	DNMT3A	p.R882H	YES	2	25457242	C	T	0.450704225352113	71	1	0.5	772	1
AML_053	NPM1	p.W288fs*12	YES	5	170837545	C	CTGTA	0.362319	69	2	0.0133274522065392	525	2
AML_053	FLT3-ITD	-	YES	13	28608251	-	-	0.027027027027027	222	3	0.012147864327078	987	3
AML_055	PRPF40B	p.M46fs*77	UNKNOWN	12	50025228	A	AC	0.0980113636363634	30	3	0.0753878406708597	212	2
AML_055	RAD21	p.E534fs*3	UNKNOWN	8	117862877	C	CT	0.0463709677419355	43	4	0.011181592039801	447	0
AML_055	NRAS	p.L171fs*5	UNKNOWN	1	115251215	G	GT	0.0611702127659573	65	5	0.0020790934320074	480	0
AML_055	BRAF	p.A404fs*9	UNKNOWN	7	140482926	A	AG	0.254424778761062	39	2	0.0119294055201699	419	0
AML_055	KMT2D	p.P648fs*2	UNKNOWN	12	49445525	T	TG	0.5	27	1	0.5	399	1
AML_056	DNMT3A	p.?	LIKELY	2	25458696	T	C	0.351562	42	2	0.449643846458251	680	2
AML_056	SRSF2	p.P95H	YES	17	74732959	G	T	0.5	5	1	0.5	721	1
AML_056	ASXL1	p.G646fs*12	YES	20	31022441	A	AG	0.461538461538462	8	3	0.299682	884	3
AML_056	KMT2D	p.P648fs*2	UNKNOWN	12	49445525	T	TG	0.145161290322581	41	4	0.294265300450923	662	4
AML_057	DNMT3A	p.C554Y	LIKELY	2	25467415	C	T	0.515151515151515	33	1	0.491778774289985	669	1
AML_057	DNMT3A	p.S714P	YES	2	25463542	A	G	0.333333333333333	39	3	0.334063526834611	913	3
AML_057	NPM1	p.?	UNKNOWN	5	170832393	GCAAGTATAGAAAAAGTGAG	GGCT	0.529411764705882	51	2	0.370702541106129	669	2
AML_057	KMT2D	p.A1390fs*42	UNKNOWN	12	49441815	G	GC	0.0833333333333333	36	4	0	742	0
AML_057	FLT3-ITD	-	YES	13	28608222	-	-	0.0462962962962963	324	4	0	1391	0
AML_058	DNMT3A	p.R882S	YES	2	25457243	G	T	0.376811594202899	69	2	0.446305418719212	1015	2
AML_058	JAK3	p.P151R	UNKNOWN	19	17953950	G	C	0.571428571428571	7	1	0.480769230769231	884	1
AML_058	GATA2	p.H460P	UNKNOWN	3	128199926	T	G	0.285714285714286	28	3	0.0178217821782178	1010	3
AML_058	GATA2	p.R362Q	YES	3	128200720	C	T	0	24	0	0.431214	865	4
AML_058	NPM1	p.W288fs*12	YES	5	170837543	C	CTCTG	0.262295081967213	122	2	0.302439024390244	820	2
AML_058	FLT3-ITD	-	YES	13	28608262	-	-	0.0357142857142857	252	5	0	1295	0
AML_059	DNMT3A	p.D702V	YES	2	25463577	T	A	0.870967741935484	62	1+LOH	0.931077694235589	798	1+LOH
AML_059	NRAS	p.Q61R	YES	1	115256529	T	C	0.198019801980198	505	2	0	1005	0
AML_059	NRAS	p.E63_Y64insHGRAPE	UNKNOWN	1	115256522	C	CTCGGGGGCCCTCCCGTGT	0.0203160270880361	443	4	0.182222222222222	900	4
AML_060	TET2	p.N1118fs*19	UNKNOWN	4	106158446	TA	T	0.427020202020202	44	2	0.0575233893042449	556	2
AML_060	KMT2D	p.P648fs*2	UNKNOWN	12	49445525	T	TG	0.5	29	1	0.5	409	1
AML_061	TET2	p.R1359S	YES	4	106190797	C	A	0.328261	230	1	0.5	1015	1
AML_061	TET2	p.?	UNKNOWN	4	106162493	CAG	C	0.5	151	1	0.360696	1302	1
AML_062	DNMT3A	p.R882H	YES	2	25457242	C	T	0.447441860465116	1075	1	0.5	272	1
AML_062	KMT2A	p.T3327S	UNKNOWN	11	118376595	A	T	0.0583333333333333	1080	2	0.00361296149937902	276	0
AML_062	STAG2	p.K901N	UNKNOWN	X	123211836	A	C	0.130137	730	3	0	122	0
AML_062	FLT3	p.D835Y	YES	13	28592642	C	A	0.216089803554724	1069	4	0.00365860629966272	273	0
AML_062	FLT3	p.S451F	YES	13	28610138	G	A	0.0430308699719364	1069	5	0	271	0
AML_062	SMC1A	p.R1019P	UNKNOWN	X	53410092	C	G	0.880670611439842	1014	6	0	171	0
AML_062	KRAS	p.Q61H	YES	12	25380275	T	G	0.0895381715362865	1061	7	0.00368006440112702	271	0
AML_062	IDH1	p.R132C	YES	2	209113113	G	A	0.00659754948162111	1061	0	0.227941176470588	272	8
AML_062	NPM1	p.W288fs*12	YES	5	170837543	C	CTCTT	0.323682256867112	1347	9	0	172	0
AML_063	ETV6	p.L201P	UNKNOWN	12	12022496	T	C	0.9375	32	1	0.897435897435897	546	1
AML_064	PHF6	p.N23S	YES	X	133511715	A	G	0.540106951871658	187	1	0.497507477567298	1003	1
AML_064	TET2	p.P929fs*24	UNKNOWN	4	106157883	TC	T	0.531380753138075	239	2(+LOH ?)	0.163504968383017	1107	2
AML_065	NRAS	p.G12D	YES	1	115258747	C	T	0.322581	279	2	0.454450261780105	955	2
AML_065	IDH2	p.R140Q	YES	15	90631934	C	T	0.454545454545455	44	1	0.458605664488017	918	1
AML_065	DNMT3A	p.R882H	YES	2	25457242	C	T	0.410714285714286	56	1	0.429710867397807	1003	1
AML_065	NPM1	p.W288fs*12	YES	5	170837543	C	CTCTG	0.326086956521739	92	3	0.336826347305389	668	3
AML_067	U2AF1	p.Q157P	YES	21	44514777	T	G	0.5	90	1	0.399515378238782	1001	1
AML_067	RUNX1	p.R201*	YES	21	36231783	G	A	0.36039	132	2	0	641	0
AML_067	PTPN11	p.G503R	YES	12	112926887	G	A	0.474303135888501	328	2	0	1006	0
AML_067	ASXL1	p.Q778*	YES	20	31022847	C	T	0.423529411764705	85	3	0.5	1016	3
AML_067	IDH2	p.R140Q	YES	15	90631934	C	T	0.0217917675544794	59	4	0.426651735722284	912	4
AML_067	TP53	p.R175H	YES	17	7578406	C	T	0	83	0	0.243319552283957	844	6
AML_067	BRAF	p.A404fs*9	UNKNOWN	7	140482926	A	AG	0.133004926108374	174	5	0.0408382014041481	794	0
AML_068	IDH2	p.R140Q	YES	15	90631934	C	T	0.350877192982456	57	2	0.455216016859852	949	2
AML_068	NRAS	p.G13C	YES	1	115258745	C	A	0.155672823218997	379	3	0.00104712041884817	955	0
AML_068	DNMT3A	p.R882P	YES	2	25457242	C	G	0.487179487179487	78	1	0.502008032128514	996	1
AML_068	NPM1	p.W288fs*12	YES	5	170837543	C	CTCTG	0.323529411764706	136	4	0.327272727272727	605	4
AML_068	FLT3-ITD	-	YES	13	28608255	-	-	0	329		0.722874913614375	1447	5 (+LOH)
AML_069	EP300	p.H2324fs*55	UNKNOWN	22	41574678	G	GC	0.434583934583935	29	1	0.5	279	1
AML_069	WT1	p.A382fs*69	YES	11	32417909	C	CGACCG	0.476680384087792	10	2	0.118797	235	2
AML_069	FLT3-ITD	-	YES	13	28608218	-	-	0	45	0	0.5	331	3
AML_070	EZH2	p.R690H	YES	7	148506443	C	T	0.523648648648649	296	1	0.685249709639954	861	1+LOH
AML_070	RAD21	p.A30fs*7	UNKNOWN	8	117878881	C	CT	0.326203	187	3	0.266441821247892	1186	3
AML_070	CEBPA	p.K304_Q305insL	UNKNOWN	19	33792408	G	GCAA	0.423076923076923	52	2	0.374622356495468	662	2
AML_070	KMT2D	p.P648fs*2	UNKNOWN	12	49445525	T	TG	0.0952380952380952	147	4	0.221187427240978	859	4
AML_071	DNMT3A	p.R882C	YES	2	25457243	G	A	0.5	400	1	0.5	668	1
AML_071	IDH2	p.R140Q	YES	15	90631934	C	T	0.0126200768491835	396	0	0.468635001383663	661	5
AML_071	HNRNPK	p.T107fs*26	UNKNOWN	9	86589438	CAAGG	C	0.290304307116105	203	2	0.475107077511643	374	2
AML_071	CEBPA	p.I62fs*47	UNKNOWN	19	33793137	T	TGGAC	0.423010579576817	413	3	0.435707532303813	642	3
AML_071	NPM1	p.W288fs*12	YES	5	170837543	C	CTCTG	0.321374327956988	283	4	0.385403579761458	477	4
AML_072	IDH1	p.R132H	YES	2	209113112	C	T	0.233805668016194	988	2	0	1012	0
AML_072	NRAS	p.G12A	YES	1	115258747	C	G	0.135362014690451	953	3	0	1003	0
AML_072	CEBPA	p.V95fs*13	UNKNOWN	19	33793037	A	AC	0.467605633802817	710	1	0.438650306748466	652	1
AML_072	NPM1	p.W288fs*12	YES	5	170837545	C	CTGCA	0.434483	435	1	0.418079096045198	531	1
AML_072	WT1	p.A382fs*4	YES	11	32417907	G	GCCGA	0.00100502512562814	995	0	0.0945558739255014	698	5
AML_072	FLT3-ITD	-	YES	13	28608236	-	-	0.0379965457685665	1158	4	0.107303877366997	1109	4
AML_073	IDH2	p.R140Q	YES	15	90631934	C	T	0.413968804743296	724	2	0.337191	861	2
AML_073	DNMT3A	p.R882C	YES	2	25457243	G	A	0.459958615831645	831	1	0.5	865	1
AML_073	ASXL1	p.G646fs*12	YES	20	31022441	A	AG	0.311196307412919	967	3	0.0762852	744	3
