# Supplementary material for: Genomic and evolutionary portraits of disease relapse in acute myeloid leukemia
Source: Leukemia. 2021 Feb 12;35(9):2688–92. doi: 10.1038/s41375-021-01153-0 (PMC8357838; doi:10.1038/s41375-021-01153-0)
Supplement: Supplementary file 9 — Supplementary Table 9 [file 41375_2021_1153_MOESM9_ESM.xlsx]

## Sheet: ST9a
Supplementary Table 9. Multi-relapse patient specimen information and results
Specimen time points (days from Diagnosis time point)
Specimen ID	Relapse	Relapse refratory I	Relapse refractory II	Relapse refractory III
AML_124	665	756	NA	NA
AML_126	448	569	645	NA
AML_130	171	247	400	485

## Sheet: ST9b
Study Subject ID	GENE	PROTEIN_CHANGE	Oncogenic	EFFECT	CHR	Position	REF	ALT	TARGET_VAF	TARGET_DEPTH	Clonal assignment
AML_124_1	NPM1	p.W288fs*12	Yes	frameshift_variant	5	170837543	C	CTCTG	0.344	1047	2
AML_124_1	ESCO2	p.R99fs*2	UNKNOWN	frameshift_variant	8	27634116	GGAGA	G	0.426	1880	1
AML_124_1	DNMT3A	p.R882H	Yes	non_synonymous_codon	2	25457242	C	T	0.46	1345	1
AML_124_1	PTPN11	p.G60V	Yes	non_synonymous_codon	12	112888163	G	T	0.13	1093	3
AML_124_1	NRAS	p.G12D	Yes	non_synonymous_codon	1	115258747	C	T	0.17	1475	3
AML_124_2	FLT3	p.F605_P606insYVDFREYEYDLKWEF	Yes	inframe_codon_gain	13	28608241	A	AAACTCCCATTTGAGATCATATTCATATTCTCTGAAATCAACGTAG	0.182	3280	4
AML_124_2	NPM1	p.W288fs*12	Yes	frameshift_variant	5	170837543	C	CTCTG	0.375	1196	2
AML_124_2	ESCO2	p.R99fs*2	UNKNOWN	frameshift_variant	8	27634116	GGAGA	G	0.426	1993	1
AML_124_2	DNMT3A	p.R882H	Yes	non_synonymous_codon	2	25457242	C	T	0.47	1684	1
AML_124_3	FLT3	p.F605_P606insYVDFREYEYDLKWEF	Yes	inframe_codon_gain	13	28608241	A	AAACTCCCATTTGAGATCATATTCATATTCTCTGAAATCAACGTAG	0.203	2788	4
AML_124_3	NPM1	p.W288fs*12	Yes	frameshift_variant	5	170837543	C	CTCTG	0.362	1002	2
AML_124_3	ESCO2	p.R99fs*2	UNKNOWN	frameshift_variant	8	27634116	GGAGA	G	0.439	1676	1
AML_124_3	DNMT3A	p.R882H	Yes	non_synonymous_codon	2	25457242	C	T	0.49	1247	1
AML_126_1	FLT3	p.?	Yes	splice_site_variant	13	28608216	T	TACCAAACTCTAAATTTTCTCTTGGAAACTCCCATTTGAGATCATATTCATATTCTCTGAAATC	0.066	3339	2
AML_126_1	NPM1	p.W288fs*12	Yes	frameshift_variant	5	170837543	C	CTCTG	0.395	1236	3
AML_126_1	TET2	p.Q90*	LIKELY	stop_gained	4	106155367	C	T	0.43	1996	1
AML_126_2	FLT3	p.?	Yes	splice_site_variant	13	28608216	T	TACCAAACTCTAAATTTTCTCTTGGAAACTCCCATTTGAGATCATATTCATATTCTCTGAAATC	0.078	2859	2
AML_126_2	NPM1	p.W288fs*12	Yes	frameshift_variant	5	170837543	C	CTCTT	0.384	1057	3
AML_126_2	TET2	p.Q90*	LIKELY	stop_gained	4	106155367	C	T	0.48	1801	1
AML_126_3	FLT3	p.?	Yes	splice_site_variant	13	28608216	T	TACCAAACTCTAAATTTTCTCTTGGAAACTCCCATTTGAGATCATATTCATATTCTCTGAAATC	0.082	3150	2
AML_126_3	NPM1	p.W288fs*12	Yes	frameshift_variant	5	170837543	C	CTCTG	0.372	1149	3
AML_126_3	TET2	p.Q90*	LIKELY	stop_gained	4	106155367	C	T	0.45	1907	1
AML_126_4	FLT3	p.?	Yes	splice_site_variant	13	28608216	T	TACCAAACTCTAAATTTTCTCTTGGAAACTCCCATTTGAGATCATATTCATATTCTCTGAAATC	0.071	3302	2
AML_126_4	NPM1	p.W288fs*12	Yes	frameshift_variant	5	170837543	C	CTCTG	0.385	1246	3
AML_126_4	TET2	p.Q90*	LIKELY	stop_gained	4	106155367	C	T	0.47	2045	1
AML_130_1	NPM1	p.W288fs*12	Yes	frameshift_variant	5	170837544	T	TCTGC	0.379	1017	2
AML_130_1	DNMT3A	p.R882C	Yes	non_synonymous_codon	2	25457243	G	A	0.46	1381	1
AML_130_2	NPM1	p.W288fs*12	Yes	frameshift_variant	5	170837544	T	TCTGC	0.347	1275	2
AML_130_2	DNMT3A	p.R882C	Yes	non_synonymous_codon	2	25457243	G	A	0.49	1652	1
AML_130_3	NPM1	p.W288fs*12	Yes	frameshift_variant	5	170837544	T	TCTGC	0.357	1094	2
AML_130_3	WT1	p.T377_S381delins*	Yes	stop_gained	11	32417909	CGACCGTACAAGAGT	CACGGCTTA	0.072	1285	3
AML_130_3	DNMT3A	p.R882C	Yes	non_synonymous_codon	2	25457243	G	A	0.48	1384	1
AML_130_4	NPM1	p.W288fs*12	Yes	frameshift_variant	5	170837544	T	TCTCC	0.363	1081	2
AML_130_4	TP53	p.I232fs*9	Yes	frameshift_variant	17	7577587	T	TGGTG	0.345	545	4
AML_130_4	WT1	p.T377_S381delins*	Yes	stop_gained	11	32417909	CGACCGTACAAGAGT	CACGGCTTA	0.173	1148	3
AML_130_4	DNMT3A	p.R882C	Yes	non_synonymous_codon	2	25457243	G	A	0.49	1439	1
AML_130_5	NPM1	p.W288fs*12	Yes	frameshift_variant	5	170837544	T	TCTGC	0.386	983	2
AML_130_5	TP53	p.P151fs*31	Yes	frameshift_variant	17	7578478	G	GCCCC	0.173	695	4
AML_130_5	WT1	p.T377_S381delins*	Yes	stop_gained	11	32417909	CGACCGTACAAGAGT	CACGGCTTA	0.274	967	3
AML_130_5	DNMT3A	p.R882C	Yes	non_synonymous_codon	2	25457243	G	A	0.49	1233	1
