# Supplementary material for: Genomic and evolutionary portraits of disease relapse in acute myeloid leukemia
Source: Leukemia. 2021 Feb 12;35(9):2688–92. doi: 10.1038/s41375-021-01153-0 (PMC8357838; doi:10.1038/s41375-021-01153-0)
Supplement: Supplementary file 10 — Supplementary Table 11 [file 41375_2021_1153_MOESM10_ESM.xlsx]

## Sheet: Sheet 1 - SuppTable11_CNVstats 
Supplementary Table 11. Sequencing statistics of the sparse whole genome sequencing assay performed in the study.
Specimen ID	Disease stage	TOTAL	Number of duplicate reads	Percent mapped reads	Mean coverage per base in mapped genomic regions
AML_002	Diagnosis	1171606	10428	97.97295336	1.040725581
AML_002	Relapse	1866110	13571	98.72172594	1.043032488
AML_003	Diagnosis	2182221	21656	96.77855726	1.046379821
AML_003	Relapse	1604371	23724	98.54996132	1.051470985
AML_007	Diagnosis	2068041	12902	98.867624	1.0441098
AML_007	Relapse	2001685	26193	98.93539693	1.057425046
AML_008	Diagnosis	1859391	30289	98.92803612	1.061031153
AML_008	Relapse	2088669	35128	98.87717968	1.063548614
AML_009	Diagnosis	1968097	30784	98.90589742	1.058220104
AML_009	Relapse	2265678	36741	98.29000414	1.060609274
AML_011	Diagnosis	2559915	54217	96.84684843	1.068019388
AML_011	Relapse	2562458	58174	97.96855207	1.070600381
AML_015	Diagnosis	2388360	44750	98.5707766	1.070436521
AML_015	Relapse	1874913	30556	97.79099084	1.058429315
AML_016	Diagnosis	1696255	29637	96.64307548	1.057669954
AML_016	Relapse	2576373	50582	99.02568456	1.066478336
AML_018	Diagnosis	1830481	30256	99.34224939	1.059228838
AML_018	Relapse	1592395	24808	99.07554344	1.056642504
AML_019	Diagnosis	1605873	25321	98.87500444	1.05742618
AML_019	Relapse	1447066	21876	98.98940339	1.055530653
AML_020	Diagnosis	1822229	28169	99.14533245	1.060703646
AML_020	Relapse	1438531	17016	99.08865363	1.051841191
AML_021	Diagnosis	1322539	18873	99.07851489	1.054807751
AML_021	Relapse	1414826	18091	99.11310649	1.051567703
AML_022	Diagnosis	1437880	26771	99.14874677	1.053946648
AML_022	Relapse	1884286	35951	99.1924262	1.060489832
AML_023	Diagnosis	1438937	21647	99.0508271	1.052953627
AML_023	Relapse	2255138	46300	98.95469812	1.06447692
AML_024	Diagnosis	1402257	21372	99.03769423	1.055637564
AML_024	Relapse	1747690	23853	98.76368235	1.053672289
AML_025	Diagnosis	1830240	37193	99.03821357	1.067633302
AML_025	Relapse	1339179	24186	98.96884584	1.060935249
AML_026	Diagnosis	1624888	32679	99.17028127	1.062867313
AML_026	Relapse	1845738	31847	99.10209358	1.060249783
AML_027	Diagnosis	1360476	23330	99.17595018	1.053709336
AML_027	Relapse	1730418	31730	98.63541641	1.057827885
AML_028	Diagnosis	1461869	19636	98.7084342	1.055229221
AML_028	Relapse	1346175	16277	98.71257452	1.049865774
AML_029	Diagnosis	1932895	36049	99.17041536	1.06650748
AML_029	Relapse	1118308	14755	98.88697926	1.054091359
AML_031	Diagnosis	1725141	32918	98.757261	1.062029555
AML_031	Relapse	2111709	42725	99.0305956	1.065960775
AML_032	Diagnosis	2224147	36338	99.08589675	1.061286033
AML_032	Relapse	2308172	40498	98.917585	1.063036267
AML_033	Diagnosis	2694959	60596	99.07560746	1.074503791
AML_033	Relapse	1528582	24503	98.86528822	1.05792929
AML_034	Diagnosis	3514953	79169	99.23068673	1.079694686
AML_034	Relapse	1668060	27797	99.10081172	1.056558786
AML_035	Diagnosis	1868910	36115	99.02938076	1.059797847
AML_035	Relapse	1886568	37602	99.03295296	1.060579158
AML_036	Diagnosis	1719634	30970	99.13603709	1.058049877
AML_036	Relapse	1789172	31751	98.9908181	1.058555247
AML_037	Diagnosis	2084946	45453	98.20566096	1.062366509
AML_037	Relapse	1818324	45630	98.57324657	1.061650374
AML_038	Diagnosis	1675409	28693	99.00806311	1.059547262
AML_038	Relapse	1032521	13120	98.79702205	1.050088662
AML_040	Diagnosis	1442201	19629	99.18707587	1.050959765
AML_040	Relapse	1620475	25368	98.96431602	1.054976304
AML_042	Diagnosis	1821438	29394	98.93358983	1.058280713
AML_042	Relapse	1640585	29565	98.84730142	1.056139052
AML_043	Diagnosis	1678074	30368	98.40924774	1.061716104
AML_043	Relapse	1817469	34697	98.63496984	1.06220679
AML_045	Diagnosis	2225683	46741	98.9193	1.06593
AML_045	Relapse	1450211	30258	99.0887	1.05541
AML_046	Diagnosis	1628060	33200	99.09604069	1.062920714
AML_046	Relapse	1986753	33803	99.11393112	1.063167434
AML_048	Diagnosis	1955095	31358	98.81688614	1.060419324
AML_048	Relapse	1627264	24492	98.96857547	1.056517622
AML_050	Diagnosis	1646485	28575	98.81377601	1.060901157
AML_050	Relapse	2181279	43348	98.90023239	1.068884874
AML_051	Diagnosis	2091761	42276	98.92851048	1.0667107
AML_051	Relapse	2125318	40952	98.03591745	1.066659725
AML_052	Diagnosis	1437214	17712	97.1453103	1.04915588
AML_052	Relapse	1485380	20372	96.8295655	1.051760174
AML_053	Diagnosis	1699862	28113	99.02021458	1.059886052
AML_053	Relapse	1688571	28754	98.75883217	1.0604036
AML_054	Diagnosis	2006378	25207	74.92695793	1.05309829
AML_054	Relapse	1765047	26548	85.08424988	1.056951548
AML_056	Diagnosis	1922618	18644	98.60440295	1.054383457
AML_056	Relapse	2172556	36647	98.36423089	1.066694501
AML_058	Diagnosis	1945106	23631	98.95568673	1.053623113
AML_058	Relapse	2120440	33933	98.92192187	1.059191286
AML_060	Diagnosis	1758827	32223	98.58257805	1.062305218
AML_060	Relapse	1686452	27868	98.92419114	1.057940339
AML_061	Diagnosis	1642719	25479	98.23506029	1.062402512
AML_061	Relapse	1924168	31099	96.66250556	1.062941772
AML_062	Diagnosis	1650752	23415	98.43453166	1.061232526
AML_062	Relapse	1840239	27578	98.27065941	1.062829109
AML_063	Diagnosis	2019683	41260	98.48090022	1.064431969
AML_063	Relapse	2419499	48529	98.75395691	1.068158118
AML_064	Diagnosis	1457775	25945	98.83925846	1.053548306
AML_064	Relapse	1207528	19178	90.80692125	1.046368367
AML_065	Diagnosis	1530459	24739	98.951295	1.052264148
AML_065	Relapse	1574723	22993	98.92876398	1.052467452
AML_066	Diagnosis	1671574	25584	98.98598566	1.05844528
AML_066	Relapse	1498627	27048	99.13160513	1.063343635
AML_068	Diagnosis	1683431	27950	99.11341778	1.059575602
AML_068	Relapse	1756394	30696	99.07167754	1.060229778
AML_069	Diagnosis	1284829	19059	96.65558607	1.050949822
AML_069	Relapse	812913	9228	93.33754043	1.041914778
AML_072	Diagnosis	1171188	19422	98.89906659	1.05773527
AML_072	Relapse	1411628	20407	99.00384521	1.0534371
AML_102	Diagnosis	1214085	18240	93.96590848	1.050563688
AML_102	Relapse	1323455	21348	99.17866493	1.059415097
AML_103	Diagnosis	1268739	19445	99.33461492	1.052902046
AML_103	Relapse	1252776	19621	99.34657113	1.052926592
AML_104	Diagnosis	1271235	16501	99.33993321	1.052488708
AML_104	Relapse	1611459	22870	99.30659111	1.057032241
AML_105	Diagnosis	1266373	21151	99.25456402	1.060978158
AML_105	Relapse	1131636	17936	98.54184561	1.055146779
AML_109	Diagnosis	983547	14852	99.20685031	1.055182457
AML_109	Relapse	1258146	16163	98.64141364	1.056405773
AML_113	Diagnosis	1266648	19845	98.67066462	1.051282908
AML_113	Relapse	1309949	19979	99.18691491	1.052917211
AML_114	Diagnosis	1259034	19114	98.69741405	1.055079575
AML_114	Relapse	1015707	16321	99.40652176	1.054136672
AML_115	Diagnosis	1442329	25760	99.18506804	1.055447612
AML_115	Relapse	1436638	26871	99.29321096	1.056854964
AML_116	Diagnosis	1366096	22367	99.21938136	1.056781107
AML_116	Relapse	1394277	25124	99.31175799	1.05914168
AML_121	Diagnosis	1815615	16364	98.60895619	1.050189129
AML_121	Relapse	1308173	25008	92.95444869	1.055650303
AML_124	Diagnosis	1678839	23044	99.14947175	1.058349102
AML_124	Relapse	2150352	34132	99.32759846	1.063577915
AML_126	Diagnosis	1985022	42505	98.74983753	1.063979322
AML_126	Relapse	2131323	47091	99.21142877	1.067557784
AML_130	Diagnosis	1662594	27889	98.9621038	1.063306209
AML_130	Relapse	1533389	24505	99.37067502	1.06265942
AML_132	Diagnosis	1323267	22662	98.2464	1.05466
AML_132	Relapse	1537446	25593	98.3938	1.05789
AML_137	Diagnosis	900935	12411	99.16309168	1.051255793
AML_137	Relapse	1599603	26004	99.11665582	1.057484466
AML_140	Diagnosis	1285645	20254	99.3348086	1.055925702
AML_140	Relapse	1499191	24954	99.07990376	1.059095553
